# Supplementary material for: 2-(7-Hydr­oxy-2-naphth­yloxy)-N-(6-methyl-2-pyrid­yl)acetamide
Source: Acta Crystallogr Sect E Struct Rep Online. 2008 Mar 12;64(Pt 4):o699. doi: 10.1107/S1600536808006211 (PMC2961012; doi:10.1107/S1600536808006211)
Supplement: Supplementary file 1 [file e-64-0o699-sup1.cif]

##############################################################################
###                                                                        ###
###        Electronic paper (Acta Crystallographica Section E)             ###
###                                                                        ###
##############################################################################
#                                                                            #
# This CIF contains the data in a paper accepted for publication in Acta     #
# Crystallographica Section E. It conforms to the requirements of Notes      #
# for Authors for Section E, and has been peer reviewed under the auspices   #
# of the IUCr Commission on Journals.                                        #
#                                                                            #
# Full details of the Crystallographic Information File format               #
# are given in the paper "The Crystallographic Information File (CIF):       #
# a New Standard Archive File for Crystallography" by S. R. Hall, F. H.      #
# Allen and I. D. Brown [Acta Cryst. (1991), A47, 655-685].                  #
#                                                                            #
# The current version of the core CIF dictionary is obtainable from          #
# ftp://ftp.iucr.org/pub/cif_core.dic. The current version number is 2.4.    #
#                                                                            #
# Software is freely available for graphical display of the structure(s) in  #
# this CIF.  For information consult the CIF home page http://www.iucr.org/  #
# cif/home.html                                                              #
#                                                                            #
# This file may be used for bona fide research purposes within the           #
# scientific community so long as proper attribution is given to the journal # 
# article from which it was obtained.                                        #
#                                                                            #
##############################################################################
                                             
data_global
_audit_creation_method     'WinGX routine CIF_UPDATE'
_audit_conform_dict_name     cif_core.dic
_audit_conform_dict_version     2.1
_journal_date_recd_electronic     2008-03-05
_journal_date_accepted     2008-03-06
_journal_name_full     'Acta Crystallographica, Section E'
_journal_year     2008
_journal_volume     64
_journal_issue      4
_journal_page_first     o699
_journal_page_last     o699
_journal_paper_category     QO
_journal_coeditor_code     NG2430
_publ_contact_author_name     ' Fun Hoong-Kun.'
_publ_contact_author_address
;
School of Physics
Universiti sains Malaysia,11800
USM, Penang, Malaysia.
;
_publ_contact_author_email     hkfun@usm.my
_publ_contact_author_fax     ' 6046579150'
_publ_contact_author_phone     ' 6046579150'
_publ_section_title
;
2-(7-Hydroxy-2-naphthyloxy)-<i>N</i>-(6-methyl-2-pyridyl)acetamide
;
loop_
    _publ_author_name
    _publ_author_footnote
    _publ_author_address
    'Hoong-Kun Fun' .
;
X-ray Crystallography Unit
School of Physics
Universiti Sains Malaysia
11800 USM, Penang
Malaysia
;
    'Samuel Robinson Jebas'
;
Permanent address: Department of Physics,
Karunya University, Karunya Nagar,
Coimbatore 641 114,
India
;
;
X-ray Crystallography Unit
School of Physics
Universiti Sains Malaysia
11800 USM, Penang
Malaysia
;
    'Subrata Jana' .
;
Department of Chemistry,
Bengal Engineering and Science University,
Shibpur, Howrah 711 103,
India
;
    'Rinku Chakrabarty' .
;
Department of Chemistry,
Bengal Engineering and Science University,
Shibpur, Howrah 711 103,
India
;
    'Shyamaprasad Goswami' .
;
Department of Chemistry,
Bengal Engineering and Science University,
Shibpur, Howrah 711 103,
India
;
data_I
_audit_creation_method     'WinGX routine CIF_UPDATE'
_chemical_name_systematic
;
2-(7-Hydroxy-2-naphthyloxy)-<i>N</i>-(6-methyl-2-pyridyl)acetamide
;
_chemical_formula_moiety     'C18 H16 N2 O3'
_chemical_formula_sum     'C18 H16 N2 O3'
_chemical_formula_iupac     'C18 H16 N2 O3'
_chemical_formula_weight     308.33
_symmetry_cell_setting     Triclinic
_symmetry_space_group_name_H-M     'P -1'
_symmetry_space_group_name_Hall     '-P 1'
loop_
    _symmetry_equiv_pos_as_xyz
    'x, y, z'
    '-x, -y, -z'
_cell_length_a     5.3676(3)
_cell_length_b     11.6991(7)
_cell_length_c     12.2915(6)
_cell_angle_alpha     104.994(4)
_cell_angle_beta     94.777(3)
_cell_angle_gamma     94.877(4)
_cell_volume     738.42(7)
_cell_formula_units_Z     2
_cell_measurement_reflns_used     2511
_cell_measurement_theta_min     3.44
_cell_measurement_theta_max     30.42
_cell_measurement_temperature     100.00(10)
_exptl_crystal_description     'Block'
_exptl_crystal_colour     'colourless'
_exptl_crystal_size_max     0.4
_exptl_crystal_size_mid     0.16
_exptl_crystal_size_min     0.09
_exptl_crystal_density_diffrn     1.387
_exptl_crystal_density_method     'not measured'
_exptl_crystal_F_000     324
_exptl_absorpt_coefficient_mu     0.096
_exptl_absorpt_correction_type     multi-scan
_exptl_absorpt_process_details     '(SADABS; Bruker, 2005)'
_exptl_absorpt_correction_T_min     0.9627
_exptl_absorpt_correction_T_max     0.9918
_diffrn_ambient_temperature     100.00(10)
_diffrn_radiation_type     MoK\a
_diffrn_radiation_wavelength     0.71073
_diffrn_measurement_device_type
;
Bruker SMART APEXII CCD area-detector
;
_diffrn_measurement_method     \w
_diffrn_detector_area_resol_mean     8.33
_diffrn_reflns_number     12299
_diffrn_reflns_av_R_equivalents     0.0457
_diffrn_reflns_theta_min     1.73
_diffrn_reflns_theta_max     27.5
_diffrn_reflns_theta_full     27.5
_diffrn_measured_fraction_theta_max     0.992
_diffrn_measured_fraction_theta_full     0.992
_diffrn_reflns_limit_h_min     -6
_diffrn_reflns_limit_h_max     6
_diffrn_reflns_limit_k_min     -15
_diffrn_reflns_limit_k_max     13
_diffrn_reflns_limit_l_min     -15
_diffrn_reflns_limit_l_max     15
_diffrn_standards_number     0
_diffrn_standards_interval_count     .
_diffrn_standards_interval_time     .
_diffrn_standards_decay_%     ?
_reflns_number_total     3340
_reflns_number_gt     2480
_reflns_threshold_expression     I>2\s(I)
_refine_ls_structure_factor_coef     Fsqd
_refine_ls_matrix_type     full
_refine_ls_R_factor_gt     0.0451
_refine_ls_wR_factor_ref     0.1298
_refine_ls_goodness_of_fit_ref     1.079
_refine_ls_restrained_S_all     1.079
_refine_ls_number_reflns     3340
_refine_ls_number_parameters     217
_refine_ls_number_restraints     0
_refine_ls_hydrogen_treatment     mixed
_refine_ls_weighting_scheme     calc
_refine_ls_weighting_details
         'calc w=1/[\s^2^(Fo^2^)+(0.0577P)^2^+0.2187P] where P=(Fo^2^+2Fc^2^)/3'
_refine_ls_shift/su_max     0
_refine_diff_density_max     0.243
_refine_diff_density_min     -0.31
_refine_ls_extinction_method     none
loop_
    _atom_type_symbol
    _atom_type_description
    _atom_type_scat_dispersion_real
    _atom_type_scat_dispersion_imag
    _atom_type_scat_source
    C C 0.0033 0.0016 'International Tables Vol C Tables 4.2.6.8 and 6.1.1.4'
    H H 0 0 'International Tables Vol C Tables 4.2.6.8 and 6.1.1.4'
    N N 0.0061 0.0033 'International Tables Vol C Tables 4.2.6.8 and 6.1.1.4'
    O O 0.0106 0.006 'International Tables Vol C Tables 4.2.6.8 and 6.1.1.4'
_computing_data_collection     'APEX2 (Bruker, 2005)'
_computing_cell_refinement     'APEX2 (Bruker, 2005)'
_computing_data_reduction     'SAINT (Bruker, 2005)'
_computing_structure_solution     'SHELXTL (Sheldrick, 2008)'
_computing_structure_refinement     'SHELXTL (Sheldrick, 2008)'
_computing_molecular_graphics     'SHELXTL (Sheldrick, 2008)'
_computing_publication_material
;
SHELXTL (Sheldrick, 2008) and PLATON (Spek, 2003)
;
loop_
    _atom_site_type_symbol
    _atom_site_label
    _atom_site_fract_x
    _atom_site_fract_y
    _atom_site_fract_z
    _atom_site_U_iso_or_equiv
    _atom_site_adp_type
    _atom_site_calc_flag
    _atom_site_refinement_flags
    _atom_site_occupancy
    _atom_site_disorder_assembly
    _atom_site_disorder_group
    O O1 -0.0438(2) 0.40705(11) 0.65093(10) 0.0240(3) Uani d . 1 . .
    O O2 -0.5889(2) 0.23059(11) 0.67844(10) 0.0252(3) Uani d . 1 . .
    O O3 0.8081(2) 0.77389(11) 1.13643(11) 0.0245(3) Uani d . 1 . .
    N N1 -0.3537(3) 0.23114(14) 0.53179(13) 0.0225(3) Uani d . 1 . .
    N N2 -0.3711(3) 0.13147(13) 0.34601(12) 0.0204(3) Uani d . 1 . .
    C C1 0.2212(3) 0.52560(15) 0.81993(14) 0.0202(4) Uani d . 1 . .
    H H1A 0.1222 0.4975 0.8681 0.024 Uiso calc R 1 . .
    C C2 0.4376(3) 0.60921(15) 0.86540(14) 0.0188(4) Uani d . 1 . .
    C C3 0.5095(3) 0.65141(15) 0.98390(14) 0.0201(4) Uani d . 1 . .
    H H3A 0.4128 0.6258 1.0342 0.024 Uiso calc R 1 . .
    C C4 0.7222(3) 0.73013(15) 1.02417(14) 0.0199(4) Uani d . 1 . .
    C C5 0.8699(3) 0.77091(16) 0.94921(15) 0.0222(4) Uani d . 1 . .
    H H5A 1.0129 0.8245 0.9777 0.027 Uiso calc R 1 . .
    C C6 0.8034(3) 0.73183(15) 0.83490(15) 0.0220(4) Uani d . 1 . .
    H H6A 0.9019 0.759 0.786 0.026 Uiso calc R 1 . .
    C C7 0.5856(3) 0.65024(15) 0.79020(14) 0.0194(4) Uani d . 1 . .
    C C8 0.5140(3) 0.60795(16) 0.67167(15) 0.0218(4) Uani d . 1 . .
    H H8A 0.6104 0.6349 0.622 0.026 Uiso calc R 1 . .
    C C9 0.3063(3) 0.52862(16) 0.62984(15) 0.0219(4) Uani d . 1 . .
    H H9A 0.2608 0.5019 0.5521 0.026 Uiso calc R 1 . .
    C C10 0.1598(3) 0.48687(15) 0.70512(15) 0.0212(4) Uani d . 1 . .
    C C11 -0.2068(3) 0.35993(16) 0.71767(15) 0.0214(4) Uani d . 1 . .
    H H11A -0.2874 0.4234 0.7641 0.026 Uiso calc R 1 . .
    H H11B -0.111 0.3235 0.7675 0.026 Uiso calc R 1 . .
    C C12 -0.4042(3) 0.26785(15) 0.64022(14) 0.0201(4) Uani d . 1 . .
    C C13 -0.4891(3) 0.14402(15) 0.43903(15) 0.0206(4) Uani d . 1 . .
    C C14 -0.7171(3) 0.08120(16) 0.44454(16) 0.0241(4) Uani d . 1 . .
    H H14A -0.7945 0.0941 0.511 0.029 Uiso calc R 1 . .
    C C15 -0.8235(3) -0.00193(17) 0.34564(16) 0.0259(4) Uani d . 1 . .
    H H15A -0.9753 -0.0469 0.3448 0.031 Uiso calc R 1 . .
    C C16 -0.7042(3) -0.01777(16) 0.24877(15) 0.0227(4) Uani d . 1 . .
    H H16A -0.7733 -0.0742 0.1826 0.027 Uiso calc R 1 . .
    C C17 -0.4792(3) 0.05155(15) 0.25079(14) 0.0198(4) Uani d . 1 . .
    C C18 -0.3482(3) 0.04513(16) 0.14692(15) 0.0244(4) Uani d . 1 . .
    H H18D -0.1719 0.0416 0.1646 0.037 Uiso calc R 1 . .
    H H18A -0.3712 0.1145 0.1209 0.037 Uiso calc R 1 . .
    H H18B -0.4174 -0.0248 0.0887 0.037 Uiso calc R 1 . .
    H H1N1 -0.210(4) 0.2626(18) 0.5165(17) 0.026(5) Uiso d . 1 . .
    H H1O3 0.700(5) 0.756(2) 1.181(2) 0.043(7) Uiso d . 1 . .
loop_
    _atom_site_aniso_label
    _atom_site_aniso_U_11
    _atom_site_aniso_U_22
    _atom_site_aniso_U_33
    _atom_site_aniso_U_12
    _atom_site_aniso_U_13
    _atom_site_aniso_U_23
    O1 0.0247(6) 0.0271(7) 0.0162(6) -0.0067(5) 0.0001(5) 0.0022(5)
    O2 0.0267(6) 0.0274(7) 0.0193(7) -0.0016(5) 0.0039(5) 0.0034(5)
    O3 0.0262(6) 0.0291(7) 0.0146(7) -0.0054(5) -0.0010(5) 0.0031(5)
    N1 0.0234(7) 0.0243(8) 0.0165(8) -0.0042(6) 0.0005(6) 0.0021(6)
    N2 0.0226(7) 0.0195(7) 0.0174(8) -0.0006(5) -0.0010(6) 0.0037(6)
    C1 0.0224(8) 0.0214(9) 0.0162(9) 0.0007(6) 0.0028(7) 0.0042(7)
    C2 0.0210(8) 0.0170(8) 0.0174(9) 0.0027(6) 0.0020(7) 0.0025(7)
    C3 0.0233(8) 0.0205(9) 0.0161(9) 0.0001(6) 0.0028(7) 0.0048(7)
    C4 0.0233(8) 0.0186(9) 0.0159(9) 0.0019(6) -0.0002(7) 0.0020(7)
    C5 0.0219(8) 0.0213(9) 0.0211(10) -0.0015(6) 0.0010(7) 0.0035(7)
    C6 0.0238(8) 0.0210(9) 0.0207(9) -0.0011(7) 0.0047(7) 0.0051(7)
    C7 0.0231(8) 0.0177(8) 0.0168(9) 0.0021(6) 0.0022(7) 0.0035(7)
    C8 0.0258(8) 0.0216(9) 0.0187(9) 0.0034(7) 0.0050(7) 0.0058(7)
    C9 0.0281(9) 0.0226(9) 0.0133(9) 0.0028(7) 0.0008(7) 0.0021(7)
    C10 0.0219(8) 0.0182(9) 0.0203(9) 0.0021(6) -0.0012(7) 0.0004(7)
    C11 0.0239(8) 0.0219(9) 0.0167(9) 0.0009(7) 0.0003(7) 0.0031(7)
    C12 0.0241(8) 0.0196(9) 0.0158(9) 0.0027(7) -0.0001(7) 0.0038(7)
    C13 0.0241(8) 0.0195(9) 0.0165(9) 0.0008(6) -0.0013(7) 0.0033(7)
    C14 0.0251(9) 0.0277(10) 0.0186(9) -0.0014(7) 0.0022(7) 0.0062(8)
    C15 0.0240(8) 0.0277(10) 0.0241(10) -0.0060(7) -0.0029(7) 0.0082(8)
    C16 0.0257(8) 0.0205(9) 0.0183(9) -0.0032(7) -0.0038(7) 0.0028(7)
    C17 0.0233(8) 0.0183(8) 0.0168(9) 0.0022(6) -0.0012(7) 0.0039(7)
    C18 0.0272(9) 0.0243(9) 0.0183(9) 0.0000(7) -0.0001(7) 0.0016(7)
_geom_special_details
;
 Experimental. The low-temperature data was collected
 with the Oxford Crysosystem Cobra low-temperature attachement.
 All esds (except the esd in the dihedral angle between two l.s. planes)
 are estimated using the full covariance matrix.  The cell esds are taken
 into account individually in the estimation of esds in distances, angles
 and torsion angles; correlations between esds in cell parameters are only
 used when they are defined by crystal symmetry.  An approximate (isotropic)
 treatment of cell esds is used for estimating esds involving l.s. planes.
;
loop_
    _geom_bond_atom_site_label_1
    _geom_bond_atom_site_label_2
    _geom_bond_site_symmetry_2
    _geom_bond_distance
    _geom_bond_publ_flag
    O1 C10 . 1.376(2) ?
    O1 C11 . 1.419(2) ?
    O2 C12 . 1.226(2) ?
    O3 C4 . 1.366(2) ?
    O3 H1O3 . 0.88(3) ?
    N1 C12 . 1.348(2) ?
    N1 C13 . 1.415(2) ?
    N1 H1N1 . 0.88(2) ?
    N2 C13 . 1.334(2) ?
    N2 C17 . 1.345(2) ?
    C1 C10 . 1.368(2) ?
    C1 C2 . 1.426(2) ?
    C1 H1A . 0.93 ?
    C2 C7 . 1.415(2) ?
    C2 C3 . 1.420(2) ?
    C3 C4 . 1.374(2) ?
    C3 H3A . 0.93 ?
    C4 C5 . 1.411(2) ?
    C5 C6 . 1.366(2) ?
    C5 H5A . 0.93 ?
    C6 C7 . 1.418(2) ?
    C6 H6A . 0.93 ?
    C7 C8 . 1.420(2) ?
    C8 C9 . 1.360(2) ?
    C8 H8A . 0.93 ?
    C9 C10 . 1.415(3) ?
    C9 H9A . 0.93 ?
    C11 C12 . 1.516(2) ?
    C11 H11A . 0.97 ?
    C11 H11B . 0.97 ?
    C13 C14 . 1.389(2) ?
    C14 C15 . 1.388(2) ?
    C14 H14A . 0.93 ?
    C15 C16 . 1.377(3) ?
    C15 H15A . 0.93 ?
    C16 C17 . 1.391(2) ?
    C16 H16A . 0.93 ?
    C17 C18 . 1.496(3) ?
    C18 H18D . 0.96 ?
    C18 H18A . 0.96 ?
    C18 H18B . 0.96 ?
loop_
    _geom_angle_atom_site_label_1
    _geom_angle_atom_site_label_2
    _geom_angle_atom_site_label_3
    _geom_angle_site_symmetry_1
    _geom_angle_site_symmetry_3
    _geom_angle
    _geom_angle_publ_flag
    C10 O1 C11 . . 118.54(13) ?
    C4 O3 H1O3 . . 112.9(16) ?
    C12 N1 C13 . . 129.91(15) ?
    C12 N1 H1N1 . . 115.8(13) ?
    C13 N1 H1N1 . . 114.2(13) ?
    C13 N2 C17 . . 117.79(14) ?
    C10 C1 C2 . . 119.74(17) ?
    C10 C1 H1A . . 120.1 ?
    C2 C1 H1A . . 120.1 ?
    C7 C2 C3 . . 119.23(15) ?
    C7 C2 C1 . . 119.02(15) ?
    C3 C2 C1 . . 121.74(16) ?
    C4 C3 C2 . . 119.93(16) ?
    C4 C3 H3A . . 120 ?
    C2 C3 H3A . . 120 ?
    O3 C4 C3 . . 124.03(16) ?
    O3 C4 C5 . . 115.14(15) ?
    C3 C4 C5 . . 120.83(16) ?
    C6 C5 C4 . . 120.17(15) ?
    C6 C5 H5A . . 119.9 ?
    C4 C5 H5A . . 119.9 ?
    C5 C6 C7 . . 120.59(17) ?
    C5 C6 H6A . . 119.7 ?
    C7 C6 H6A . . 119.7 ?
    C2 C7 C6 . . 119.24(15) ?
    C2 C7 C8 . . 119.26(15) ?
    C6 C7 C8 . . 121.50(16) ?
    C9 C8 C7 . . 120.91(17) ?
    C9 C8 H8A . . 119.5 ?
    C7 C8 H8A . . 119.5 ?
    C8 C9 C10 . . 119.75(16) ?
    C8 C9 H9A . . 120.1 ?
    C10 C9 H9A . . 120.1 ?
    C1 C10 O1 . . 125.35(16) ?
    C1 C10 C9 . . 121.31(16) ?
    O1 C10 C9 . . 113.33(15) ?
    O1 C11 C12 . . 109.16(14) ?
    O1 C11 H11A . . 109.8 ?
    C12 C11 H11A . . 109.8 ?
    O1 C11 H11B . . 109.8 ?
    C12 C11 H11B . . 109.8 ?
    H11A C11 H11B . . 108.3 ?
    O2 C12 N1 . . 125.19(16) ?
    O2 C12 C11 . . 120.00(15) ?
    N1 C12 C11 . . 114.78(15) ?
    N2 C13 C14 . . 124.72(16) ?
    N2 C13 N1 . . 111.27(15) ?
    C14 C13 N1 . . 124.00(17) ?
    C15 C14 C13 . . 116.46(17) ?
    C15 C14 H14A . . 121.8 ?
    C13 C14 H14A . . 121.8 ?
    C16 C15 C14 . . 120.03(16) ?
    C16 C15 H15A . . 120 ?
    C14 C15 H15A . . 120 ?
    C15 C16 C17 . . 119.32(16) ?
    C15 C16 H16A . . 120.3 ?
    C17 C16 H16A . . 120.3 ?
    N2 C17 C16 . . 121.65(16) ?
    N2 C17 C18 . . 116.05(15) ?
    C16 C17 C18 . . 122.26(15) ?
    C17 C18 H18D . . 109.5 ?
    C17 C18 H18A . . 109.5 ?
    H18D C18 H18A . . 109.5 ?
    C17 C18 H18B . . 109.5 ?
    H18D C18 H18B . . 109.5 ?
    H18A C18 H18B . . 109.5 ?
loop_
    _geom_torsion_atom_site_label_1
    _geom_torsion_atom_site_label_2
    _geom_torsion_atom_site_label_3
    _geom_torsion_atom_site_label_4
    _geom_torsion_site_symmetry_1
    _geom_torsion_site_symmetry_2
    _geom_torsion_site_symmetry_3
    _geom_torsion_site_symmetry_4
    _geom_torsion
    _geom_torsion_publ_flag
    C10 C1 C2 C7 . . . . -0.2(2) ?
    C10 C1 C2 C3 . . . . -179.63(16) ?
    C7 C2 C3 C4 . . . . -0.7(3) ?
    C1 C2 C3 C4 . . . . 178.70(16) ?
    C2 C3 C4 O3 . . . . -178.86(15) ?
    C2 C3 C4 C5 . . . . 0.6(3) ?
    O3 C4 C5 C6 . . . . 179.21(16) ?
    C3 C4 C5 C6 . . . . -0.3(3) ?
    C4 C5 C6 C7 . . . . 0.1(3) ?
    C3 C2 C7 C6 . . . . 0.5(2) ?
    C1 C2 C7 C6 . . . . -178.93(15) ?
    C3 C2 C7 C8 . . . . 179.92(16) ?
    C1 C2 C7 C8 . . . . 0.5(2) ?
    C5 C6 C7 C2 . . . . -0.2(3) ?
    C5 C6 C7 C8 . . . . -179.62(16) ?
    C2 C7 C8 C9 . . . . -0.2(3) ?
    C6 C7 C8 C9 . . . . 179.21(16) ?
    C7 C8 C9 C10 . . . . -0.4(3) ?
    C2 C1 C10 O1 . . . . -179.74(15) ?
    C2 C1 C10 C9 . . . . -0.4(3) ?
    C11 O1 C10 C1 . . . . 0.2(2) ?
    C11 O1 C10 C9 . . . . -179.27(14) ?
    C8 C9 C10 C1 . . . . 0.7(3) ?
    C8 C9 C10 O1 . . . . -179.89(15) ?
    C10 O1 C11 C12 . . . . -175.79(14) ?
    C13 N1 C12 O2 . . . . -1.0(3) ?
    C13 N1 C12 C11 . . . . 177.16(16) ?
    O1 C11 C12 O2 . . . . -167.56(15) ?
    O1 C11 C12 N1 . . . . 14.2(2) ?
    C17 N2 C13 C14 . . . . -0.6(3) ?
    C17 N2 C13 N1 . . . . -179.81(14) ?
    C12 N1 C13 N2 . . . . -178.05(16) ?
    C12 N1 C13 C14 . . . . 2.7(3) ?
    N2 C13 C14 C15 . . . . 1.4(3) ?
    N1 C13 C14 C15 . . . . -179.45(16) ?
    C13 C14 C15 C16 . . . . -0.6(3) ?
    C14 C15 C16 C17 . . . . -1.0(3) ?
    C13 N2 C17 C16 . . . . -1.1(2) ?
    C13 N2 C17 C18 . . . . 176.69(15) ?
    C15 C16 C17 N2 . . . . 1.9(3) ?
    C15 C16 C17 C18 . . . . -175.75(17) ?
loop_
    _geom_hbond_atom_site_label_D
    _geom_hbond_atom_site_label_H
    _geom_hbond_atom_site_label_A
    _geom_hbond_site_symmetry_A
    _geom_hbond_distance_DH
    _geom_hbond_distance_HA
    _geom_hbond_distance_DA
    _geom_hbond_angle_DHA
    C11 H11B O3 2_667 0.97 2.45 3.410(2) 168.2
    N1 H1N1 O1 . 0.88(2) 2.11(2) 2.5688(18) 111.9(16)
    O3 H1O3 O2 2_567 0.88(3) 1.85(2) 2.6575(17) 152(2)
    C11 H11A Cg1 1_455 0.97 2.631 3.438 140.85
    C18 H18A Cg2 2_566 0.97 2.925 3.805 152.91
