# Supplementary material for: 2-(7-Hydr­oxy-2-naphth­yloxy)-N-(6-methyl-2-pyrid­yl)acetamide
Source: Acta Crystallogr Sect E Struct Rep Online. 2008 Mar 12;64(Pt 4):o699. doi: 10.1107/S1600536808006211 (PMC2961012; doi:10.1107/S1600536808006211)
Supplement: Supplementary file 2 [file e-64-0o699-Isup2.hkl]

#
# h,k,l, Fc-squared, Fo-squared, sigma(Fo-squared) and status flag
#
data_I
_shelx_title ' spg525b_0m in P-1   (100K)'
_shelx_refln_list_code          4
_shelx_F_calc_maximum      185.80
_exptl_crystal_F_000       324.00
_reflns_d_resolution_high  0.7696
 
loop_
 _symmetry_equiv_pos_as_xyz
 'x, y, z'
 '-x, -y, -z'
 
_cell_length_a     5.3676
_cell_length_b    11.6991
_cell_length_c    12.2915
_cell_angle_alpha 104.994
_cell_angle_beta   94.777
_cell_angle_gamma  94.877
 
_shelx_F_squared_multiplier     1.000
 
loop_
 _refln_index_h
 _refln_index_k
 _refln_index_l
 _refln_F_squared_calc
 _refln_F_squared_meas
 _refln_F_squared_sigma
 _refln_observed_status
   1   0   0     4226.79     3925.36     55.92 o
   2   0   0      171.72      173.22      4.77 o
   3   0   0      200.42      201.95      4.12 o
   4   0   0        5.02        3.74      0.70 o
   5   0   0       29.87       33.94      1.84 o
   6   0   0       42.66       43.70      4.92 o
  -6   1   0        3.76        5.71      2.01 o
  -5   1   0        8.80        5.72      1.15 o
  -4   1   0      242.95      235.82      4.83 o
  -3   1   0        0.00        0.35      0.66 o
  -2   1   0      112.83      112.97      4.25 o
  -1   1   0        1.78        0.71      0.62 o
   1   1   0      910.21      886.89     17.51 o
   2   1   0      942.11      921.65     13.01 o
   3   1   0      308.08      312.80      4.56 o
   4   1   0       22.68       24.45      1.41 o
   5   1   0       38.70       33.55      3.08 o
   6   1   0       95.14       99.71      5.39 o
  -6   2   0       52.35       56.18      6.24 o
  -5   2   0       10.98       15.07      1.58 o
  -4   2   0      147.30      154.19      3.08 o
  -3   2   0       13.72       17.53      1.20 o
  -2   2   0      283.29      260.32      5.64 o
  -1   2   0      499.23      456.77      8.62 o
   0   2   0       39.93       40.30      2.22 o
   1   2   0       20.88       21.96      1.94 o
   2   2   0      847.27      848.89     10.03 o
   3   2   0      128.50      133.63      3.02 o
   4   2   0       75.99       69.45      2.60 o
   5   2   0      246.72      234.04      5.59 o
   6   2   0       14.78       12.61      2.15 o
  -6   3   0       12.07       13.44      1.99 o
  -5   3   0       22.24       22.23      2.12 o
  -4   3   0      163.33      170.01      3.28 o
  -3   3   0       62.65       59.89      3.76 o
  -2   3   0        0.40        0.12      0.55 o
  -1   3   0     3992.30     3831.70     58.28 o
   0   3   0      254.81      242.34      7.80 o
   1   3   0      863.73      787.12     17.31 o
   2   3   0      373.79      411.34      7.59 o
   3   3   0        0.02        0.89      0.69 o
   4   3   0        0.64        0.30      0.93 o
   5   3   0       11.45        8.45      1.82 o
   6   3   0        3.70        4.35      1.84 o
  -6   4   0        3.89        5.50      1.88 o
  -5   4   0      119.64      120.77      6.54 o
  -4   4   0       10.60        7.72      1.19 o
  -3   4   0       30.65       28.99      2.02 o
  -2   4   0     2574.47     2521.07     35.00 o
  -1   4   0      550.19      551.29     11.42 o
   0   4   0     1146.61     1095.94     19.18 o
   1   4   0      250.03      238.14      7.85 o
   2   4   0     1252.75     1312.83     16.36 o
   3   4   0        6.77        6.15      1.24 o
   4   4   0      351.01      343.81      8.46 o
   5   4   0        1.16        1.30      1.50 o
   6   4   0        3.36       -0.80      1.85 o
  -6   5   0        4.56        3.26      1.94 o
  -5   5   0        0.14        0.73      1.43 o
  -4   5   0       76.25       78.52      3.01 o
  -3   5   0       70.87       75.28      3.21 o
  -2   5   0     1434.92     1430.01     19.29 o
  -1   5   0       85.51       86.90      3.17 o
   0   5   0      344.56      324.50      8.15 o
   1   5   0       67.86       82.98      3.78 o
   2   5   0        0.86        1.26      0.66 o
   3   5   0        2.71        4.81      1.25 o
   4   5   0       58.21       58.52      7.68 o
   5   5   0        9.32       11.13      2.48 o
   6   5   0        1.61        0.07      1.76 o
  -6   6   0       27.06       30.06      3.88 o
  -5   6   0        4.29        7.00      2.00 o
  -4   6   0       12.13       12.64      2.04 o
  -3   6   0        2.91        4.51      1.18 o
  -2   6   0       62.71       72.56      3.48 o
  -1   6   0        9.14        8.42      1.26 o
   0   6   0      306.62      284.76      8.08 o
   1   6   0        6.07        7.15      1.21 o
   2   6   0        0.75        1.18      0.75 o
   3   6   0      197.46      179.76      7.90 o
   4   6   0       48.24       49.10      4.13 o
   5   6   0        1.10        2.53      1.68 o
  -6   7   0       11.23       10.87      2.90 o
  -5   7   0        3.65        2.10      1.87 o
  -4   7   0        0.39        1.11      1.19 o
  -3   7   0      509.01      522.64     10.41 o
  -2   7   0        0.03       -0.32      0.72 o
  -1   7   0       99.97       97.91      3.55 o
   0   7   0      317.22      308.72      6.38 o
   1   7   0      425.28      438.27      7.08 o
   2   7   0       31.93       36.03      3.22 o
   3   7   0       21.31       17.91      2.97 o
   4   7   0        7.95        2.00      1.43 o
   5   7   0        2.57        0.94      1.68 o
  -6   8   0       10.32       10.61      2.92 o
  -5   8   0       24.93       22.31      4.28 o
  -4   8   0        1.05        0.16      1.35 o
  -3   8   0      655.75      687.16     14.03 o
  -2   8   0        0.38        2.33      1.10 o
  -1   8   0      300.85      304.41      6.94 o
   0   8   0     1166.24     1227.82     14.75 o
   1   8   0        0.89        1.11      0.89 o
   2   8   0       67.75       78.83      3.94 o
   3   8   0       76.14       61.05      3.89 o
   4   8   0       69.08       70.97      6.28 o
   5   8   0       68.65       82.52      5.33 o
  -5   9   0       19.83        9.09      5.82 o
  -4   9   0      149.33      137.70      9.23 o
  -3   9   0      102.45       99.98      6.21 o
  -2   9   0       12.62        7.86      2.50 o
  -1   9   0       39.49       40.02      4.27 o
   0   9   0        5.86        5.59      1.21 o
   1   9   0      160.22      156.27      4.90 o
   2   9   0      269.40      263.20      6.96 o
   3   9   0       48.34       40.27      3.54 o
   4   9   0       17.45       17.70      3.05 o
  -5  10   0        5.90        3.93      2.33 o
  -4  10   0       70.01       70.27      6.03 o
  -3  10   0       21.78       25.70      3.70 o
  -2  10   0        0.70        3.45      1.70 o
  -1  10   0      145.28      147.26      8.68 o
   0  10   0       88.97       91.02      6.51 o
   1  10   0      223.48      222.25      6.23 o
   2  10   0       31.56       25.53      2.74 o
   3  10   0        5.65        6.83      2.02 o
   4  10   0       95.22       99.59      7.00 o
  -5  11   0        1.70        3.47      2.51 o
  -4  11   0       16.82       15.28      3.61 o
  -3  11   0        2.77        2.76      1.86 o
  -2  11   0       26.12       29.12      3.92 o
  -1  11   0       27.14       22.68      3.40 o
   0  11   0       66.04       64.99      6.01 o
   1  11   0      118.62      122.60      5.87 o
   2  11   0      274.93      270.45      9.23 o
   3  11   0        4.69        7.94      2.25 o
  -4  12   0        8.62       10.42      3.28 o
  -3  12   0        1.20        3.23      2.13 o
  -2  12   0       68.03       67.76      5.97 o
  -1  12   0       56.74       59.83      9.99 o
   0  12   0        0.00       -0.61      3.48 o
   1  12   0       25.69       24.23      3.62 o
   2  12   0       33.85       34.38      5.45 o
   3  12   0        2.61        0.00      2.49 o
  -3  13   0        0.11        2.95      2.59 o
  -2  13   0        0.62        0.36      1.78 o
  -1  13   0        0.09        0.13      3.77 o
   0  13   0        6.19        6.09      5.06 o
   1  13   0        1.14       -0.74      2.46 o
   2  13   0        0.41        3.03      2.50 o
  -2  14   0       14.47       11.37      5.41 o
  -1  14   0        3.13        0.77      3.87 o
   0  14   0       16.43       14.76      6.54 o
   1  14   0        0.95        4.06      5.25 o
  -1 -14   1      161.29      165.93     11.60 o
   0 -14   1       92.22       83.03     12.60 o
   1 -14   1        1.30       -0.23      4.25 o
   2 -14   1       82.81       76.16     12.63 o
   3 -14   1        1.04        1.25      2.44 o
  -2 -13   1        0.00        0.53      2.09 o
  -1 -13   1       42.08       37.46      5.97 o
   0 -13   1      127.99      158.16     15.08 o
   1 -13   1       84.99       92.05     12.18 o
   2 -13   1       28.08       28.50      6.03 o
   3 -13   1        3.56        5.83      2.87 o
   4 -13   1       12.48        3.43      2.81 o
  -3 -12   1        4.14        5.02      3.14 o
  -2 -12   1        3.74        2.27      1.95 o
  -1 -12   1       97.02      105.19     12.11 o
   0 -12   1       67.83       78.93      6.96 o
   1 -12   1        0.19        2.09      3.48 o
   2 -12   1       16.29       14.82      3.09 o
   3 -12   1       12.84       10.50      2.83 o
   4 -12   1       89.46       96.67     11.16 o
  -4 -11   1      100.28      117.38      7.93 o
  -3 -11   1       52.65       59.22      5.75 o
  -2 -11   1        1.02        2.07      1.74 o
  -1 -11   1       42.13       40.24      4.61 o
   0 -11   1       19.87       19.55      3.77 o
   1 -11   1      528.58      584.84     15.52 o
   2 -11   1      113.37      118.17      6.99 o
   3 -11   1        9.94        8.41      2.42 o
   4 -11   1      398.86      390.93     17.42 o
   5 -11   1        0.35        3.08      2.36 o
  -4 -10   1        1.69       -0.05      1.93 o
  -3 -10   1        0.05        0.52      1.49 o
  -2 -10   1        0.14       -0.82      1.23 o
  -1 -10   1       35.90       31.72      3.14 o
   0 -10   1      219.62      226.80      9.53 o
   1 -10   1        1.60        0.28      1.23 o
   2 -10   1       90.67       85.69      5.71 o
   3 -10   1       26.59       25.63      3.70 o
   4 -10   1      236.26      252.79     14.33 o
   5 -10   1        0.20        2.08      2.19 o
  -5  -9   1        8.01       10.48      2.60 o
  -4  -9   1        9.78        6.39      2.00 o
  -3  -9   1       11.57        7.57      1.80 o
  -2  -9   1      260.11      266.51      9.79 o
  -1  -9   1       19.95       21.49      3.00 o
   0  -9   1       17.12       20.06      2.58 o
   1  -9   1      106.13      100.52      4.97 o
   2  -9   1       18.13       18.66      2.19 o
   3  -9   1       31.48       31.24      4.57 o
   4  -9   1        4.64        2.10      3.18 o
   5  -9   1        1.30        0.67      1.74 o
  -5  -8   1       18.82       22.04      3.67 o
  -4  -8   1        0.01       -0.17      1.38 o
  -3  -8   1      181.07      166.66      5.53 o
  -2  -8   1        0.07        1.82      1.09 o
  -1  -8   1        0.38        0.71      0.83 o
   0  -8   1        0.00        0.12      0.75 o
   1  -8   1        4.44        3.87      1.03 o
   2  -8   1        6.30        4.70      1.15 o
   3  -8   1      228.76      225.18      7.09 o
   4  -8   1       24.24       18.81      3.03 o
   5  -8   1       20.25       27.66      3.90 o
   6  -8   1       12.72       10.28      3.00 o
  -5  -7   1        2.67        3.34      2.01 o
  -4  -7   1        1.29        2.97      1.49 o
  -3  -7   1      228.88      218.56      6.13 o
  -2  -7   1        0.00        0.43      0.89 o
  -1  -7   1      435.10      460.13      7.74 o
   0  -7   1        0.06        0.59      0.90 o
   1  -7   1      462.83      492.11      8.02 o
   2  -7   1      603.72      594.25      9.34 o
   3  -7   1      345.55      348.89      6.96 o
   4  -7   1        7.57        3.98      1.52 o
   5  -7   1       45.19       37.53      4.05 o
   6  -7   1       77.75       83.69      6.13 o
  -6  -6   1       28.61       30.53      5.07 o
  -5  -6   1       12.34        7.14      1.84 o
  -4  -6   1       22.93       20.09      2.43 o
  -3  -6   1       51.17       48.68      3.12 o
  -2  -6   1       18.48       21.83      1.75 o
  -1  -6   1      189.89      201.69      4.39 o
   0  -6   1       69.27       71.69      3.86 o
   1  -6   1      503.50      539.40      9.16 o
   2  -6   1     2851.66     2848.07     41.66 o
   3  -6   1        0.52        0.85      0.78 o
   4  -6   1       15.91       16.13      3.08 o
   5  -6   1       83.16       86.63      8.15 o
   6  -6   1        5.40        3.21      2.56 o
  -6  -5   1       11.08        9.62      2.31 o
  -5  -5   1       27.03       22.37      2.68 o
  -4  -5   1       92.96       78.58      6.13 o
  -3  -5   1       79.41       74.73      3.66 o
  -2  -5   1      148.05      136.95      3.92 o
  -1  -5   1      164.12      161.56      3.38 o
   0  -5   1      111.19      110.44      4.31 o
   1  -5   1       76.00       72.84      2.88 o
   2  -5   1      388.85      378.21      7.17 o
   3  -5   1       36.16       39.22      2.23 o
   4  -5   1        0.08        0.59      1.09 o
   5  -5   1       31.05       36.27      3.10 o
   6  -5   1        5.88        6.10      2.18 o
  -6  -4   1        0.15        0.92      1.61 o
  -5  -4   1       73.69       61.60      4.69 o
  -4  -4   1      246.06      224.81      6.53 o
  -3  -4   1       31.84       25.89      2.21 o
  -2  -4   1       38.88       36.14      1.81 o
  -1  -4   1      218.41      208.43      5.89 o
   0  -4   1      680.62      627.81     12.15 o
   1  -4   1      278.05      274.36      6.86 o
   2  -4   1       21.86       24.13      2.27 o
   3  -4   1       34.22       38.84      2.10 o
   4  -4   1       54.10       51.00      2.84 o
   5  -4   1       48.07       47.99      3.26 o
   6  -4   1       17.98       16.95      3.07 o
  -6  -3   1        5.67        4.80      1.89 o
  -5  -3   1       68.21       62.11      3.44 o
  -4  -3   1      204.55      215.18      4.42 o
  -3  -3   1       57.38       75.09      2.61 o
  -2  -3   1      225.95      222.53      4.30 o
  -1  -3   1        0.47        2.58      1.14 o
   0  -3   1     4842.34     4653.60     84.19 o
   1  -3   1    34523.20    31399.35    466.83 o
   2  -3   1      306.95      316.09      5.78 o
   3  -3   1      126.68      116.51      2.99 o
   4  -3   1      119.60      119.30      3.04 o
   5  -3   1        0.14        1.55      1.11 o
   6  -3   1        0.10        0.44      1.43 o
  -6  -2   1        0.07       -0.27      1.27 o
  -5  -2   1      111.85      117.91      5.11 o
  -4  -2   1        2.30        1.71      0.73 o
  -3  -2   1      126.74      127.93      2.90 o
  -2  -2   1      246.54      243.51      6.52 o
  -1  -2   1      247.44      218.81      5.12 o
   0  -2   1      168.87      157.32     16.98 o
   1  -2   1       62.82       66.12      2.59 o
   2  -2   1      132.60      128.76      4.51 o
   3  -2   1      799.12      831.78     10.55 o
   4  -2   1      387.14      415.01      7.11 o
   5  -2   1        0.91        0.74      0.98 o
   6  -2   1        0.95       -0.01      1.23 o
  -6  -1   1       14.49       12.34      2.74 o
  -5  -1   1       29.43       31.19      1.68 o
  -4  -1   1        3.58        3.19      0.65 o
  -3  -1   1      187.60      206.21      3.00 o
  -2  -1   1      360.60      354.34      6.12 o
  -1  -1   1      590.80      514.20     11.68 o
   1  -1   1      515.00      465.34     13.14 o
   2  -1   1        2.52        2.06      0.80 o
   3  -1   1      525.35      520.92      7.23 o
   4  -1   1        4.58        4.43      0.96 o
   5  -1   1       55.03       50.62      2.93 o
   6  -1   1      125.26      139.73      4.66 o
  -6   0   1        0.02        0.94      1.53 o
  -5   0   1       17.52       14.46      2.49 o
  -4   0   1       79.45       84.35      3.14 o
  -3   0   1      411.81      434.19      6.55 o
  -2   0   1      131.12      121.84      3.42 o
  -1   0   1      146.70      124.65      3.36 o
   0   0   1      241.38       -0.77      0.39 o
   1   0   1      386.72      370.23      6.76 o
   2   0   1      621.74      568.56      9.21 o
   3   0   1      180.78      186.20      3.38 o
   4   0   1       11.30       10.56      1.08 o
   5   0   1       19.28       17.91      1.82 o
   6   0   1       10.93       10.48      1.99 o
  -6   1   1       20.71       25.44      4.53 o
  -5   1   1        0.22        0.17      1.33 o
  -4   1   1       28.58       33.63      2.74 o
  -3   1   1       17.96       20.52      1.62 o
  -2   1   1       85.74       83.19      2.72 o
  -1   1   1     8171.03     7574.98    143.18 o
   0   1   1      150.26      150.02      3.85 o
   1   1   1      293.08      260.91      5.06 o
   2   1   1      707.74      711.10     10.40 o
   3   1   1      803.55      870.68      9.73 o
   4   1   1       15.41       13.36      1.37 o
   5   1   1      157.06      159.39      4.64 o
   6   1   1        2.35        0.99      1.94 o
  -6   2   1       43.02       45.86      9.34 o
  -5   2   1       37.12       39.01      2.33 o
  -4   2   1      110.43      113.49      2.40 o
  -3   2   1       69.90       74.72      3.68 o
  -2   2   1      185.73      178.48      3.61 o
  -1   2   1     4354.62     4116.52     61.59 o
   0   2   1     1056.94      998.26     16.27 o
   1   2   1      839.06      812.33     14.76 o
   2   2   1      471.31      520.92      7.07 o
   3   2   1        0.62        2.48      0.75 o
   4   2   1       12.61       15.15      1.94 o
   5   2   1       29.92       30.13      3.30 o
   6   2   1       24.26       19.56      2.54 o
  -6   3   1       98.48      103.17     10.12 o
  -5   3   1       24.29       20.89      1.94 o
  -4   3   1        0.70        1.70      0.66 o
  -3   3   1      119.98      111.71      3.01 o
  -2   3   1       34.30       30.68      2.48 o
  -1   3   1      981.81      994.90     19.66 o
   0   3   1      307.86      292.73      6.56 o
   1   3   1      116.25       98.51      4.12 o
   2   3   1       14.27       16.29      1.43 o
   3   3   1        3.72        2.60      0.80 o
   4   3   1       92.33       95.95      4.69 o
   5   3   1       74.33       85.23      4.30 o
   6   3   1        7.95        6.48      2.95 o
  -6   4   1        4.42        3.71      1.85 o
  -5   4   1       37.96       38.43      3.02 o
  -4   4   1       29.12       27.18      1.82 o
  -3   4   1        5.81        4.95      1.04 o
  -2   4   1      567.27      541.98     13.45 o
  -1   4   1       30.37       24.82      2.76 o
   0   4   1       15.86       17.79      1.88 o
   1   4   1     1628.61     1664.02     21.28 o
   2   4   1       52.22       55.64      2.71 o
   3   4   1       33.95       38.90      3.48 o
   4   4   1      122.27      113.97      5.10 o
   5   4   1       20.26        9.95      2.29 o
   6   4   1        2.08        4.57      2.28 o
  -6   5   1       34.51       34.36      3.67 o
  -5   5   1        0.08        0.10      1.42 o
  -4   5   1        7.35        6.46      1.27 o
  -3   5   1        1.40        0.82      0.77 o
  -2   5   1      448.68      451.05      7.99 o
  -1   5   1       20.83       21.04      2.07 o
   0   5   1      242.93      239.98     10.10 o
   1   5   1     1585.14     1679.00     19.70 o
   2   5   1       41.46       30.04      2.98 o
   3   5   1       51.42       46.72      3.11 o
   4   5   1      294.34      244.14      7.51 o
   5   5   1       47.54       40.60      3.91 o
   6   5   1       19.68       20.10      3.40 o
  -6   6   1        3.33        4.73      2.15 o
  -5   6   1       21.43       16.01      4.53 o
  -4   6   1       16.07       13.25      1.89 o
  -3   6   1      146.31      145.16      4.47 o
  -2   6   1        0.44        0.28      0.75 o
  -1   6   1        0.41        0.11      0.67 o
   0   6   1      179.54      160.81      4.71 o
   1   6   1       21.58       26.22      1.76 o
   2   6   1      149.95      130.63      4.27 o
   3   6   1      203.18      213.12      6.62 o
   4   6   1       92.02       91.37      5.26 o
   5   6   1       46.45       47.06      4.39 o
  -6   7   1       31.92       32.02      4.22 o
  -5   7   1        0.08       -0.04      1.50 o
  -4   7   1       22.05       18.89      3.02 o
  -3   7   1       27.51       30.71      2.58 o
  -2   7   1      105.06      106.31      3.93 o
  -1   7   1       14.66       17.76      1.85 o
   0   7   1      313.47      323.72      7.46 o
   1   7   1        1.42        1.82      0.66 o
   2   7   1      180.62      163.37      4.61 o
   3   7   1       36.13       37.32      3.03 o
   4   7   1       24.16       27.41      2.97 o
   5   7   1       53.67       54.29      5.08 o
  -6   8   1       36.92       38.92      5.38 o
  -5   8   1        1.00       -0.79      1.73 o
  -4   8   1       21.53       23.23      5.97 o
  -3   8   1       21.00       19.33      2.20 o
  -2   8   1        7.58        6.20      1.42 o
  -1   8   1      182.96      188.65      5.38 o
   0   8   1       69.13       65.83      2.52 o
   1   8   1      109.29      107.12      3.64 o
   2   8   1       37.55       34.47      3.22 o
   3   8   1      206.62      180.04      6.37 o
   4   8   1       22.35       28.66      3.14 o
   5   8   1      122.62      145.63      9.06 o
  -5   9   1       13.71        6.09      3.76 o
  -4   9   1        6.49        8.17      2.23 o
  -3   9   1      146.24      159.94      6.30 o
  -2   9   1        8.68       10.84      2.02 o
  -1   9   1      245.41      260.10      7.56 o
   0   9   1       35.71       34.82      2.52 o
   1   9   1       30.89       29.80      2.69 o
   2   9   1       41.67       33.67      3.05 o
   3   9   1       73.51       61.26      5.78 o
   4   9   1        2.66        3.15      1.93 o
  -5  10   1        1.19       -0.63      1.93 o
  -4  10   1       70.90       76.02      6.32 o
  -3  10   1       11.73        7.98      3.29 o
  -2  10   1        0.63        1.02      1.43 o
  -1  10   1        0.69        2.37      1.48 o
   0  10   1       21.05       24.57      2.96 o
   1  10   1       90.41      106.34      4.69 o
   2  10   1       11.46       14.86      2.41 o
   3  10   1        1.39        2.85      1.76 o
   4  10   1        0.68        4.42      2.31 o
  -5  11   1       29.38       19.90      3.97 o
  -4  11   1        7.84       17.07      3.56 o
  -3  11   1        1.45        3.34      1.96 o
  -2  11   1        0.07        0.69      1.35 o
  -1  11   1       86.40       75.48      6.67 o
   0  11   1        8.39        8.31      4.99 o
   1  11   1      186.63      186.60      6.61 o
   2  11   1       70.10       69.76      4.62 o
   3  11   1        9.15        7.66      2.40 o
  -4  12   1        3.31        2.68      2.35 o
  -3  12   1        0.35        2.16      2.16 o
  -2  12   1       28.93       32.37      4.41 o
  -1  12   1        1.05        5.32      3.51 o
   0  12   1        4.09        3.03      4.19 o
   1  12   1      233.90      234.57      9.04 o
   2  12   1       57.45       63.24      4.64 o
   3  12   1        1.51        3.69      2.37 o
  -3  13   1        4.62        3.02      2.57 o
  -2  13   1       58.19       51.96      6.72 o
  -1  13   1        0.09        3.87      3.42 o
   0  13   1        5.84       -0.06      3.77 o
   1  13   1       91.42       83.83     12.89 o
   2  13   1        2.32        3.81      3.11 o
  -2  14   1        0.02        1.22      4.03 o
  -1  14   1        2.51       -3.25      2.32 o
   0  14   1       27.98       38.66      9.50 o
   1 -15   2        7.95        2.26      5.06 o
  -1 -14   2       38.13       37.54      5.94 o
   0 -14   2        4.69        2.38      4.67 o
   1 -14   2       26.66       25.07      7.54 o
   2 -14   2      154.11      159.12     16.40 o
   3 -14   2       25.27       22.69      4.39 o
  -2 -13   2        1.08        1.98      2.17 o
  -1 -13   2        0.66       -0.44      2.71 o
   0 -13   2       70.90       74.61      7.26 o
   1 -13   2       16.87       10.83      5.51 o
   2 -13   2       10.03       12.16      5.05 o
   3 -13   2       28.25       23.91      4.20 o
   4 -13   2       47.30       50.85      6.16 o
  -3 -12   2        2.18        0.56      1.97 o
  -2 -12   2        4.38        4.41      2.14 o
  -1 -12   2      206.99      211.24     10.54 o
   0 -12   2       45.02       39.34      5.43 o
   1 -12   2        5.43        3.89      3.32 o
   2 -12   2       17.07       18.43      3.69 o
   3 -12   2       33.86       38.20      4.82 o
   4 -12   2       93.45       93.94      7.50 o
  -4 -11   2       56.70       60.76      5.38 o
  -3 -11   2        6.47        5.64      2.15 o
  -2 -11   2       76.41       80.90      5.62 o
  -1 -11   2       11.67       13.39      2.49 o
   0 -11   2        0.45        2.98      2.26 o
   1 -11   2       13.30       13.19      2.39 o
   2 -11   2       18.46       20.67      3.45 o
   3 -11   2        1.89        1.71      1.77 o
   4 -11   2        7.59        4.10      2.48 o
   5 -11   2        7.27        6.11      2.83 o
  -4 -10   2        0.38        0.82      1.80 o
  -3 -10   2        6.51        3.38      1.63 o
  -2 -10   2       38.14       36.26      3.17 o
  -1 -10   2        1.52       -0.21      1.18 o
   0 -10   2       23.16       18.97      3.55 o
   1 -10   2        2.63        3.92      1.53 o
   2 -10   2       45.71       43.23      3.53 o
   3 -10   2      300.60      304.45     10.39 o
   4 -10   2       17.99        8.66      2.69 o
   5 -10   2        7.34        3.28      3.23 o
  -5  -9   2       28.32       35.77      4.44 o
  -4  -9   2        0.70        2.85      1.68 o
  -3  -9   2       26.61       26.38      2.81 o
  -2  -9   2      194.07      184.42      6.59 o
  -1  -9   2       13.74       11.28      1.94 o
   0  -9   2       60.16       65.34      3.71 o
   1  -9   2        2.00        0.22      0.99 o
   2  -9   2      252.46      268.31      6.70 o
   3  -9   2      923.96      931.01     20.22 o
   4  -9   2        6.64        5.83      2.16 o
   5  -9   2        2.32        2.50      1.93 o
  -5  -8   2       22.36       22.20      5.23 o
  -4  -8   2       12.68       16.65      2.48 o
  -3  -8   2        7.32        9.31      1.82 o
  -2  -8   2       86.89       89.52      5.12 o
  -1  -8   2        2.25       -0.38      1.28 o
   0  -8   2        0.58        0.49      0.67 o
   1  -8   2       86.69       88.62      3.29 o
   2  -8   2       45.23       48.79      3.03 o
   3  -8   2      156.52      156.89      5.99 o
   4  -8   2        0.16        0.32      1.20 o
   5  -8   2        1.17       -0.53      1.80 o
   6  -8   2        0.03        0.07      1.89 o
  -5  -7   2        1.04        2.64      1.79 o
  -4  -7   2       42.05       34.12      3.49 o
  -3  -7   2      391.85      382.16      8.32 o
  -2  -7   2        0.00       -0.07      0.83 o
  -1  -7   2       13.48       17.03      1.52 o
   0  -7   2        7.50        7.82      1.65 o
   1  -7   2       16.38       18.58      2.31 o
   2  -7   2       99.23       99.75      3.35 o
   3  -7   2       10.88        7.57      1.43 o
   4  -7   2       12.57       12.10      2.45 o
   5  -7   2       22.92       19.04      3.06 o
   6  -7   2        0.04       -0.66      1.62 o
  -6  -6   2        8.27        7.89      2.27 o
  -5  -6   2        0.03        1.38      1.59 o
  -4  -6   2       46.60       34.77      2.98 o
  -3  -6   2      217.65      209.83      9.76 o
  -2  -6   2       64.49       91.76      3.03 o
  -1  -6   2      127.60      131.87      3.25 o
   0  -6   2       29.29       28.46      2.59 o
   1  -6   2      784.47      773.59     11.93 o
   2  -6   2     2706.72     2703.03     30.79 o
   3  -6   2        0.40        1.64      0.91 o
   4  -6   2       47.70       49.00      3.44 o
   5  -6   2       63.11       60.37      4.12 o
   6  -6   2        0.13        1.74      1.89 o
  -6  -5   2       35.45       51.94      4.50 o
  -5  -5   2       13.53       11.67      2.15 o
  -4  -5   2      274.37      266.82      6.67 o
  -3  -5   2       10.87        8.23      1.32 o
  -2  -5   2       30.94       28.60      1.79 o
  -1  -5   2      475.27      474.17      6.72 o
   0  -5   2      149.86      139.48     13.04 o
   1  -5   2      269.08      288.25     10.36 o
   2  -5   2      199.74      194.03      4.81 o
   3  -5   2        0.24        0.61      0.66 o
   4  -5   2      289.48      284.23      6.73 o
   5  -5   2      171.05      172.72      5.98 o
   6  -5   2        2.78        2.82      1.75 o
  -6  -4   2        1.19        2.33      1.66 o
  -5  -4   2       58.42       50.01      5.03 o
  -4  -4   2       21.44       17.44      2.67 o
  -3  -4   2      160.05      146.84      3.66 o
  -2  -4   2       49.39       55.98      2.37 o
  -1  -4   2      866.28      873.65     16.13 o
   0  -4   2        2.18        5.48      1.27 o
   1  -4   2      224.54      207.06      5.84 o
   2  -4   2      491.86      471.74      8.11 o
   3  -4   2        0.78        0.36      0.67 o
   4  -4   2       84.45       85.50      3.61 o
   5  -4   2        5.64        5.94      1.90 o
   6  -4   2        9.96       11.36      2.28 o
  -6  -3   2       11.34        6.21      1.96 o
  -5  -3   2       35.62       34.25      2.66 o
  -4  -3   2       25.00       24.81      1.82 o
  -3  -3   2      107.54      106.75      2.72 o
  -2  -3   2      434.06      475.12      6.52 o
  -1  -3   2      113.38      102.21      3.48 o
   0  -3   2     1040.69      991.05     16.83 o
   1  -3   2     6852.55     6641.04    213.51 o
   2  -3   2      656.74      656.62     11.56 o
   3  -3   2       45.54       47.13      2.12 o
   4  -3   2       22.31       24.65      1.86 o
   5  -3   2        0.57        1.76      1.20 o
   6  -3   2        8.72        7.78      1.99 o
  -6  -2   2        7.05        6.87      1.88 o
  -5  -2   2        3.80        3.51      1.25 o
  -4  -2   2        2.96        2.40      0.71 o
  -3  -2   2       75.82       73.20      2.20 o
  -2  -2   2       50.60       49.97      2.07 o
  -1  -2   2       73.30       73.06      5.75 o
   0  -2   2     7447.42     6919.14    144.73 o
   1  -2   2      168.41      164.08      4.48 o
   2  -2   2        1.27        1.44      0.66 o
   3  -2   2      228.72      230.15      4.50 o
   4  -2   2       77.66       85.43      3.16 o
   5  -2   2        6.80        7.27      1.53 o
   6  -2   2       24.70       27.15      2.65 o
  -6  -1   2        0.04        0.11      1.90 o
  -5  -1   2      382.21      387.25      8.46 o
  -4  -1   2      272.54      272.08      4.39 o
  -3  -1   2      421.44      449.14      5.57 o
  -2  -1   2       45.05       46.26      1.99 o
  -1  -1   2       69.27       63.42      3.93 o
   0  -1   2     1619.10     1598.46     31.20 o
   1  -1   2     1285.44     1151.55     24.41 o
   2  -1   2      448.01      435.52      8.08 o
   3  -1   2      455.56      457.70      6.48 o
   4  -1   2        0.57        2.14      0.88 o
   5  -1   2       36.61       35.71      2.47 o
   6  -1   2      200.66      206.25      5.76 o
  -6   0   2        9.31        9.38      2.17 o
  -5   0   2      353.06      370.81      7.59 o
  -4   0   2       16.89       14.77      1.53 o
  -3   0   2      155.21      157.51      3.41 o
  -2   0   2       29.11       32.71      1.71 o
  -1   0   2      639.74      542.73      9.23 o
   0   0   2     1712.53     1711.84     27.05 o
   1   0   2      601.36      563.04      8.37 o
   2   0   2      101.90       96.87      2.62 o
   3   0   2       32.67       38.20      1.67 o
   4   0   2        0.06        1.25      0.82 o
   5   0   2       37.94       40.42      2.90 o
   6   0   2       35.04       35.15      2.82 o
  -6   1   2        6.56        5.98      2.02 o
  -5   1   2       77.63       82.15      5.63 o
  -4   1   2      113.38      129.37      3.75 o
  -3   1   2       84.25       85.62      2.26 o
  -2   1   2        5.29        5.48      0.79 o
  -1   1   2       76.14       72.80      2.77 o
   0   1   2      147.08      143.38      4.07 o
   1   1   2      528.13      516.39      7.85 o
   2   1   2     1021.39     1050.13     11.49 o
   3   1   2       82.59       82.22      2.58 o
   4   1   2       24.27       25.90      2.03 o
   5   1   2      178.01      180.58      5.69 o
   6   1   2       15.83       13.00      2.32 o
  -6   2   2      200.26      230.54     20.70 o
  -5   2   2      115.89      124.19      3.67 o
  -4   2   2       10.27       11.55      0.97 o
  -3   2   2       17.58       15.22      1.22 o
  -2   2   2        2.55        2.58      0.66 o
  -1   2   2       10.14       10.33      1.00 o
   0   2   2       44.66       36.59      1.89 o
   1   2   2       20.65       28.05      2.20 o
   2   2   2      616.67      667.48     10.63 o
   3   2   2       24.88       24.96      1.72 o
   4   2   2       15.25       13.37      2.35 o
   5   2   2      292.54      267.93      7.12 o
   6   2   2       15.65       14.14      2.54 o
  -6   3   2       38.16       39.12      3.11 o
  -5   3   2        6.51        5.38      1.39 o
  -4   3   2       74.82       73.88      2.18 o
  -3   3   2       81.76       73.90      2.92 o
  -2   3   2        0.03        0.52      0.56 o
  -1   3   2      355.08      373.23      6.68 o
   0   3   2       85.16       88.64      3.23 o
   1   3   2      583.89      562.48     11.73 o
   2   3   2        0.02        0.82      0.62 o
   3   3   2       52.34       39.92      3.56 o
   4   3   2       28.45       28.53      3.16 o
   5   3   2       40.66       37.47      3.18 o
   6   3   2       47.98       57.37      4.26 o
  -6   4   2      273.50      302.52      9.23 o
  -5   4   2       65.75       63.58      4.08 o
  -4   4   2        0.00        0.43      0.87 o
  -3   4   2      216.95      233.50      5.29 o
  -2   4   2        0.05        0.48      0.62 o
  -1   4   2      493.32      481.11      8.56 o
   0   4   2      125.48      136.00      6.56 o
   1   4   2       76.36       76.72      2.83 o
   2   4   2       40.07       38.41      2.10 o
   3   4   2      112.73      105.35      3.41 o
   4   4   2       61.32       61.37      4.13 o
   5   4   2       29.63       30.79      3.49 o
   6   4   2        2.77        4.32      2.47 o
  -6   5   2       72.39       89.82      5.62 o
  -5   5   2       32.41       32.56      3.48 o
  -4   5   2       38.36       36.11      2.39 o
  -3   5   2       93.74       91.08      4.00 o
  -2   5   2      262.54      279.69      5.91 o
  -1   5   2        8.15       14.12      1.45 o
   0   5   2      799.67      833.18     15.91 o
   1   5   2      690.67      696.24      9.95 o
   2   5   2        1.47        1.31      0.73 o
   3   5   2        1.08        1.98      1.30 o
   4   5   2       52.79       42.05      5.90 o
   5   5   2       28.29       44.62      4.17 o
  -6   6   2        7.99        7.77      2.50 o
  -5   6   2       23.41       22.88      5.74 o
  -4   6   2      206.87      214.91      6.63 o
  -3   6   2      220.72      233.47      8.72 o
  -2   6   2      272.45      255.92      5.87 o
  -1   6   2      101.90       99.90      3.41 o
   0   6   2      579.90      607.87     11.29 o
   1   6   2        4.02        3.07      0.84 o
   2   6   2      116.01      117.62      3.61 o
   3   6   2      379.14      326.15      8.64 o
   4   6   2       43.81       38.44      3.83 o
   5   6   2        1.13        3.23      2.10 o
  -6   7   2        2.80        4.01      2.26 o
  -5   7   2       27.24       19.84      3.23 o
  -4   7   2        2.49       -0.90      1.30 o
  -3   7   2      130.73      131.50      4.50 o
  -2   7   2        4.42        3.07      1.06 o
  -1   7   2       19.49       18.04      1.95 o
   0   7   2       46.81       46.95      2.20 o
   1   7   2       87.15       86.31      2.74 o
   2   7   2      243.61      236.83      7.63 o
   3   7   2       26.37       16.00      2.53 o
   4   7   2        2.71        4.94      2.01 o
   5   7   2       40.70       46.04      4.65 o
  -6   8   2        2.12        2.35      2.40 o
  -5   8   2      129.82      139.29     12.06 o
  -4   8   2       78.27       85.73      5.88 o
  -3   8   2        2.14        0.81      1.33 o
  -2   8   2       11.50       11.89      2.18 o
  -1   8   2       23.60       21.98      2.26 o
   0   8   2       94.56       89.08      2.65 o
   1   8   2      252.53      241.73      5.25 o
   2   8   2      551.11      539.51     10.58 o
   3   8   2      140.31      132.46      5.65 o
   4   8   2       38.82       36.60      3.59 o
   5   8   2       12.62       13.75      2.92 o
  -5   9   2        3.06        2.57      3.70 o
  -4   9   2       10.33       16.62      3.12 o
  -3   9   2       18.92       23.69      3.45 o
  -2   9   2        0.01        0.78      1.18 o
  -1   9   2        7.04        5.40      1.59 o
   0   9   2        5.07        4.03      1.24 o
   1   9   2        5.46        3.99      1.43 o
   2   9   2      458.80      427.97      9.58 o
   3   9   2       45.91       36.63      3.93 o
   4   9   2        7.18        1.64      2.35 o
  -5  10   2       25.98       15.73      3.37 o
  -4  10   2        0.05       -0.53      1.88 o
  -3  10   2       41.73       36.60      4.91 o
  -2  10   2        1.91       -0.05      1.27 o
  -1  10   2       42.12       36.31      5.54 o
   0  10   2        0.62        0.68      1.26 o
   1  10   2       21.90       21.28      3.66 o
   2  10   2       83.76       77.73      4.61 o
   3  10   2        9.50        9.87      2.32 o
   4  10   2       24.27       29.58      4.62 o
  -4  11   2       27.74       24.55      4.23 o
  -3  11   2        3.64        2.23      2.01 o
  -2  11   2        6.50        5.10      2.21 o
  -1  11   2       25.19       23.39      4.13 o
   0  11   2        7.08        4.64      3.35 o
   1  11   2       39.49       41.60      4.14 o
   2  11   2       23.65       21.28      2.90 o
   3  11   2       25.33       29.44      4.54 o
  -4  12   2        0.61       -1.37      2.16 o
  -3  12   2        0.14       -1.33      1.83 o
  -2  12   2        1.99        2.11      1.98 o
  -1  12   2       12.76        6.70      2.57 o
   0  12   2        0.00        0.87      3.13 o
   1  12   2        8.59        7.35      7.38 o
   2  12   2       20.75       22.28      3.87 o
  -3  13   2        6.39        6.04      3.17 o
  -2  13   2       48.84       51.74     11.28 o
  -1  13   2        8.12        8.92      4.64 o
   0  13   2        0.74        0.74      3.06 o
   1  13   2        2.22       -4.28      3.45 o
  -1  14   2        0.11        4.38      4.06 o
   0 -15   3       76.49       96.43     13.95 o
   1 -15   3       20.26       11.41      6.38 o
  -2 -14   3        6.91        5.66      4.51 o
  -1 -14   3        7.01        1.54      3.16 o
   0 -14   3       66.82       58.07     11.76 o
   1 -14   3        2.05        1.19      4.32 o
   2 -14   3       29.25       20.94      7.25 o
   3 -14   3       26.78       27.34      5.08 o
  -3 -13   3        0.39        0.44      2.50 o
  -2 -13   3        2.39       -0.77      2.11 o
  -1 -13   3        0.06        3.25      5.64 o
   0 -13   3        0.00       -1.90      2.42 o
   1 -13   3        0.03       -1.02      3.43 o
   2 -13   3        0.14        0.26      1.96 o
   3 -13   3        0.40        4.37      2.74 o
   4 -13   3       93.99      104.86      8.24 o
  -3 -12   3        7.57        9.52      2.53 o
  -2 -12   3       20.52       22.71      3.28 o
  -1 -12   3      247.79      266.05     11.98 o
   0 -12   3        0.23        1.32      2.14 o
   1 -12   3       25.28       22.32      6.30 o
   2 -12   3        1.24        2.75      2.01 o
   3 -12   3       51.08       54.28      5.58 o
   4 -12   3      168.42      161.03     10.75 o
  -4 -11   3       13.80       19.56      3.05 o
  -3 -11   3        0.00        1.13      1.64 o
  -2 -11   3       77.88       81.02      5.15 o
  -1 -11   3      152.00      145.10      5.85 o
   0 -11   3       40.70       48.63      5.49 o
   1 -11   3        1.24        2.21      1.37 o
   2 -11   3        7.48        7.15      2.06 o
   3 -11   3       16.37       12.34      2.97 o
   4 -11   3       45.57       41.11      5.10 o
   5 -11   3        0.46       -0.65      2.09 o
  -4 -10   3        9.92        8.55      2.34 o
  -3 -10   3       29.52       34.76      3.32 o
  -2 -10   3      124.30      133.60      5.96 o
  -1 -10   3       34.12       31.45      5.16 o
   0 -10   3       22.87       26.93      3.99 o
   1 -10   3        0.12        2.99      1.31 o
   2 -10   3       21.22       22.97      2.68 o
   3 -10   3       18.49       22.71      2.96 o
   4 -10   3        0.02        2.24      1.94 o
   5 -10   3        4.15        4.98      2.55 o
  -5  -9   3       22.48       22.81      3.36 o
  -4  -9   3       11.02       10.32      2.18 o
  -3  -9   3       20.85       17.44      2.35 o
  -2  -9   3       21.37       18.57      2.29 o
  -1  -9   3       22.73       18.69      2.73 o
   0  -9   3       44.38       47.35      3.12 o
   1  -9   3        0.01        1.22      1.01 o
   2  -9   3       21.73       21.37      2.52 o
   3  -9   3       56.31       51.32      3.83 o
   4  -9   3        0.62        1.42      1.66 o
   5  -9   3        5.60        2.15      2.33 o
  -5  -8   3       10.01       20.96      3.90 o
  -4  -8   3       37.69       29.63      5.68 o
  -3  -8   3      151.75      146.02      5.26 o
  -2  -8   3       42.48       41.83      3.06 o
  -1  -8   3      181.92      167.20      4.87 o
   0  -8   3      109.89      116.23      3.27 o
   1  -8   3       69.50       68.22      3.01 o
   2  -8   3       62.34       72.27      3.92 o
   3  -8   3       81.72       79.14      4.30 o
   4  -8   3        7.02        7.37      1.94 o
   5  -8   3       82.48       76.50      5.87 o
   6  -8   3       38.48       25.44      4.03 o
  -5  -7   3       28.56       31.71      3.30 o
  -4  -7   3       77.83       70.20      4.75 o
  -3  -7   3      434.12      402.81      8.77 o
  -2  -7   3      410.98      385.26      7.29 o
  -1  -7   3       18.36       21.65      2.05 o
   0  -7   3      300.69      281.69      7.08 o
   1  -7   3      280.32      275.94      5.60 o
   2  -7   3       87.79       84.08      3.31 o
   3  -7   3      200.14      198.06      5.54 o
   4  -7   3        0.64        2.18      1.19 o
   5  -7   3        0.02        1.35      1.43 o
   6  -7   3        1.04        5.62      2.49 o
  -6  -6   3       50.41       59.75      4.86 o
  -5  -6   3       31.23       26.13      2.90 o
  -4  -6   3       65.22       54.63      3.49 o
  -3  -6   3      459.09      462.87      8.34 o
  -2  -6   3       37.31       33.05      2.59 o
  -1  -6   3       65.62       72.79      2.70 o
   0  -6   3        0.45        0.28      0.85 o
   1  -6   3      697.97      719.66     11.07 o
   2  -6   3     3102.88     3160.99     35.62 o
   3  -6   3      145.74      148.52      4.58 o
   4  -6   3        6.25        3.89      1.36 o
   5  -6   3        0.06        1.75      1.46 o
   6  -6   3        1.10       -0.73      1.50 o
  -6  -5   3       13.03        7.37      2.37 o
  -5  -5   3        2.22        1.88      1.51 o
  -4  -5   3        7.91       10.75      1.98 o
  -3  -5   3       10.27        8.82      1.34 o
  -2  -5   3      195.55      189.76      4.03 o
  -1  -5   3        1.02        1.82      0.80 o
   0  -5   3        3.08        4.19      1.13 o
   1  -5   3     1841.37     1895.24     26.42 o
   2  -5   3      265.81      276.16      5.43 o
   3  -5   3       10.14        9.19      1.37 o
   4  -5   3        6.93        6.56      2.01 o
   5  -5   3        9.49       11.16      2.08 o
   6  -5   3        0.84        0.12      1.56 o
  -6  -4   3       23.63       23.73      2.99 o
  -5  -4   3        3.05        2.79      1.36 o
  -4  -4   3      793.40      773.50     11.01 o
  -3  -4   3      466.14      434.81      6.96 o
  -2  -4   3      255.93      277.69      5.20 o
  -1  -4   3      142.55      149.97      4.05 o
   0  -4   3      210.18      176.41      5.40 o
   1  -4   3       12.84       15.40      1.55 o
   2  -4   3       41.51       38.97      2.07 o
   3  -4   3       84.85       83.06      3.11 o
   4  -4   3      273.31      270.20      7.17 o
   5  -4   3        0.80        0.47      1.21 o
   6  -4   3       62.54       63.78      4.79 o
  -6  -3   3        5.93        5.66      1.85 o
  -5  -3   3        0.72        0.62      1.10 o
  -4  -3   3      922.45      919.43     11.30 o
  -3  -3   3        0.31        1.20      0.73 o
  -2  -3   3      932.52      963.43     11.20 o
  -1  -3   3      216.90      211.88      5.21 o
   0  -3   3     1155.22     1025.16     17.35 o
   1  -3   3        4.80        2.53      1.03 o
   2  -3   3       73.41       72.96      2.70 o
   3  -3   3      221.55      205.91      4.45 o
   4  -3   3        2.42        0.85      0.84 o
   5  -3   3        6.42        3.99      1.48 o
   6  -3   3       14.56       17.55      2.98 o
  -6  -2   3       32.68       33.77      2.66 o
  -5  -2   3       12.70       11.28      1.47 o
  -4  -2   3      159.23      163.97      3.29 o
  -3  -2   3      115.89      121.21      2.67 o
  -2  -2   3       44.54       51.17      1.89 o
  -1  -2   3      251.50      255.94     17.35 o
   0  -2   3      105.65       99.11      3.95 o
   1  -2   3      703.93      669.92     12.63 o
   2  -2   3      263.51      245.08      4.86 o
   3  -2   3       60.29       57.85      2.20 o
   4  -2   3      131.85      137.15      3.99 o
   5  -2   3       15.33       19.14      2.15 o
   6  -2   3       97.12       95.11      4.79 o
  -6  -1   3        2.71        4.74      2.61 o
  -5  -1   3       66.34       68.17      2.63 o
  -4  -1   3      120.09      111.62      2.67 o
  -3  -1   3      284.08      307.06      4.44 o
  -2  -1   3       64.21       60.74      2.08 o
  -1  -1   3      183.94      156.29      5.25 o
   0  -1   3      279.42      258.85      6.72 o
   1  -1   3       55.45       59.20      2.91 o
   2  -1   3      246.29      241.75      4.86 o
   3  -1   3       18.17       20.79      2.05 o
   4  -1   3        7.01        8.95      1.45 o
   5  -1   3        2.58        3.16      1.16 o
   6  -1   3      103.67      108.41      7.81 o
  -6   0   3        0.66        1.93      1.68 o
  -5   0   3       54.31       65.23      5.02 o
  -4   0   3        0.50        0.67      0.54 o
  -3   0   3      122.25      120.73      2.37 o
  -2   0   3     1532.83     1513.40     19.77 o
  -1   0   3      283.00      284.44      8.07 o
   0   0   3      763.81      798.97     13.58 o
   1   0   3       69.63       65.33      2.24 o
   2   0   3      319.43      300.24      5.16 o
   3   0   3       29.91       26.79      1.61 o
   4   0   3        0.90        0.95      0.87 o
   5   0   3        1.44        2.04      1.19 o
   6   0   3        3.03        2.98      1.58 o
  -6   1   3      350.60      391.93     10.37 o
  -5   1   3      333.65      389.48      8.48 o
  -4   1   3       47.27       47.82      2.29 o
  -3   1   3       42.58       49.75      1.92 o
  -2   1   3      751.98      789.11     10.53 o
   0   1   3      757.05      734.75     10.86 o
   1   1   3       31.81       32.40      1.79 o
   2   1   3      104.98      116.56      2.99 o
   3   1   3        8.18        5.00      0.94 o
   4   1   3       62.06       54.07      3.36 o
   5   1   3       85.51       89.94      6.21 o
   6   1   3       12.65        8.20      2.46 o
  -6   2   3      260.68      293.71     12.86 o
  -5   2   3       58.47       59.63      3.98 o
  -4   2   3        3.69        3.13      0.77 o
  -3   2   3      307.45      326.27      5.09 o
  -2   2   3      117.11      129.02      2.64 o
  -1   2   3      518.23      523.89     14.48 o
   0   2   3       27.74       31.70      1.86 o
   1   2   3      921.07      930.54     14.97 o
   2   2   3      900.48      942.20     11.91 o
   3   2   3      200.12      169.29      4.58 o
   4   2   3       20.87       24.85      2.47 o
   5   2   3        0.62       -1.17      1.26 o
   6   2   3       22.58       29.13      4.35 o
  -6   3   3        7.24        8.70      2.24 o
  -5   3   3        2.34        1.89      1.84 o
  -4   3   3        0.01        0.23      0.76 o
  -3   3   3      743.06      787.09     10.72 o
  -2   3   3      700.99      739.26     11.74 o
  -1   3   3        5.63        6.63      1.09 o
   0   3   3      227.79      218.04      4.85 o
   1   3   3      829.53      903.36     15.04 o
   2   3   3       44.70       41.25      3.31 o
   3   3   3      166.96      162.60      5.01 o
   4   3   3      534.05      502.94     10.16 o
   5   3   3        4.31        4.55      1.68 o
   6   3   3        1.56        0.29      1.75 o
  -6   4   3       15.32        8.39      2.24 o
  -5   4   3       31.81       31.07      3.21 o
  -4   4   3       99.26      104.17      4.09 o
  -3   4   3       11.37       12.90      1.45 o
  -2   4   3      305.48      311.39      5.87 o
  -1   4   3      229.71      249.22      4.97 o
   0   4   3       37.75       37.50      2.27 o
   1   4   3      318.07      349.67      6.11 o
   2   4   3       89.06       85.19      2.97 o
   3   4   3      229.92      244.20      8.47 o
   4   4   3       17.08        5.06      2.92 o
   5   4   3        0.00       -1.03      1.48 o
   6   4   3       72.21       86.07      6.03 o
  -6   5   3       50.14       59.86      6.71 o
  -5   5   3       19.98       16.79      4.02 o
  -4   5   3      364.32      365.48     10.11 o
  -3   5   3       48.39       47.36      3.29 o
  -2   5   3        7.96       10.51      1.29 o
  -1   5   3       74.95       80.99      2.98 o
   0   5   3      327.20      349.04      7.52 o
   1   5   3        4.88        6.74      1.26 o
   2   5   3      547.71      539.00      9.08 o
   3   5   3      518.85      513.80      9.83 o
   4   5   3       66.07       61.09      9.35 o
   5   5   3       62.42       70.47      7.21 o
  -6   6   3      126.86      138.75      7.26 o
  -5   6   3       52.24       50.99      4.49 o
  -4   6   3        4.58        3.80      1.81 o
  -3   6   3        0.00        1.50      0.91 o
  -2   6   3      334.26      333.23      6.93 o
  -1   6   3       47.86       49.71      3.96 o
   0   6   3       49.10       65.06      3.36 o
   1   6   3        0.05        0.22      0.80 o
   2   6   3        9.57        8.47      1.37 o
   3   6   3      321.68      277.21      8.32 o
   4   6   3        8.46        4.87      2.01 o
   5   6   3       37.50       28.56      3.85 o
  -6   7   3       68.35       81.17      6.31 o
  -5   7   3       14.33        8.72      3.00 o
  -4   7   3       61.03       65.26      5.05 o
  -3   7   3        1.66        0.64      1.20 o
  -2   7   3      127.06      132.95      4.34 o
  -1   7   3        0.64        0.69      1.09 o
   0   7   3       43.72       47.36      2.14 o
   1   7   3        7.69        5.43      1.16 o
   2   7   3      141.14      139.69      5.43 o
   3   7   3       34.04       27.33      3.12 o
   4   7   3        6.32        2.68      1.97 o
   5   7   3       30.70       41.19      6.15 o
  -5   8   3       38.64       31.33      4.07 o
  -4   8   3        0.02       -1.27      1.22 o
  -3   8   3       25.91       25.43      3.96 o
  -2   8   3        8.34        6.75      1.53 o
  -1   8   3       13.50       13.45      2.26 o
   0   8   3      188.78      194.99      4.75 o
   1   8   3       13.98       11.83      1.50 o
   2   8   3        3.34        3.18      1.42 o
   3   8   3        6.86        4.39      1.98 o
   4   8   3       14.21       11.91      2.58 o
  -5   9   3       23.18       15.95      8.10 o
  -4   9   3        0.41        0.71      1.78 o
  -3   9   3        0.36        1.03      1.71 o
  -2   9   3       11.20        9.67      2.47 o
  -1   9   3       10.09        8.21      1.95 o
   0   9   3       25.14       26.88      2.70 o
   1   9   3       11.03       14.16      2.13 o
   2   9   3        5.68        5.19      1.65 o
   3   9   3        4.27        1.96      1.61 o
   4   9   3       66.52       80.35      5.96 o
  -5  10   3        0.81       -3.28      2.02 o
  -4  10   3        0.09       -3.17      1.66 o
  -3  10   3        0.91        0.94      1.67 o
  -2  10   3       29.58       36.14      4.41 o
  -1  10   3       88.66       89.44      6.93 o
   0  10   3       21.14       22.46      3.75 o
   1  10   3        9.84       11.34      2.28 o
   2  10   3        0.50       -1.16      1.21 o
   3  10   3        7.00        1.53      3.60 o
  -4  11   3        3.01       -1.52      2.02 o
  -3  11   3        1.64        4.31      3.44 o
  -2  11   3       16.77       14.71      3.13 o
  -1  11   3        1.80        0.98      1.78 o
   0  11   3        9.04        9.15      4.32 o
   1  11   3        1.08        0.92      2.24 o
   2  11   3       13.18       10.79      2.70 o
   3  11   3        4.51        6.57      3.19 o
  -3  12   3       88.88       96.33     16.23 o
  -2  12   3       36.90       38.63      4.87 o
  -1  12   3        3.13        1.87      3.46 o
   0  12   3       27.42        9.63      5.03 o
   1  12   3        3.81        2.09      3.14 o
   2  12   3        4.30        6.57      2.47 o
  -2  13   3        0.93        4.43      2.84 o
  -1  13   3       68.20       46.43      9.50 o
   0  13   3       21.41       35.96      8.67 o
   1  13   3        4.98       -0.81      3.45 o
   0 -15   4      189.70      206.38     15.37 o
   1 -15   4        9.89       13.50      6.89 o
  -2 -14   4        6.26        5.16      3.62 o
  -1 -14   4       38.85       39.56      6.07 o
   0 -14   4      150.01      178.04     15.19 o
   1 -14   4       44.90       41.79      7.76 o
   2 -14   4        0.14       -0.58      4.12 o
   3 -14   4        2.05       -2.12      2.58 o
  -3 -13   4       17.10       18.11      4.01 o
  -2 -13   4       19.33       15.09      3.00 o
  -1 -13   4        0.49        1.29      2.64 o
   0 -13   4       73.19       63.58      6.94 o
   1 -13   4        5.00        4.20      3.87 o
   2 -13   4        0.06        3.74      3.38 o
   3 -13   4       33.53       35.24      4.90 o
   4 -13   4        3.08        6.13      3.03 o
  -3 -12   4       12.65       12.49      2.86 o
  -2 -12   4       25.10       27.93      3.61 o
  -1 -12   4       37.92       46.65      5.24 o
   0 -12   4        0.08       -0.72      2.04 o
   1 -12   4        7.11        4.81      2.69 o
   2 -12   4        4.50        5.74      1.94 o
   3 -12   4       11.04       12.87      3.43 o
   4 -12   4        9.30        9.93      3.38 o
  -4 -11   4        2.32        4.97      2.36 o
  -3 -11   4       34.81       30.32      3.70 o
  -2 -11   4        7.55        8.52      2.11 o
  -1 -11   4       55.30       60.66      4.28 o
   0 -11   4       75.69       88.65      6.96 o
   1 -11   4        4.75        4.87      1.65 o
   2 -11   4       30.12       28.09      3.21 o
   3 -11   4       11.47        9.00      2.23 o
   4 -11   4       25.94       21.19      4.33 o
   5 -11   4        2.00        1.39      2.26 o
  -4 -10   4       57.42       63.05      5.95 o
  -3 -10   4       50.16       45.35      5.32 o
  -2 -10   4      851.43      849.31     16.32 o
  -1 -10   4      306.43      317.87      8.39 o
   0 -10   4        8.45        5.83      2.39 o
   1 -10   4        8.33        6.48      1.59 o
   2 -10   4      165.12      169.14      7.15 o
   3 -10   4       27.73       23.40      4.66 o
   4 -10   4       57.24       44.46      4.80 o
   5 -10   4        0.00        0.92      2.01 o
  -5  -9   4       33.45       26.32      4.69 o
  -4  -9   4       33.26       24.57      2.86 o
  -3  -9   4       12.47       11.10      2.27 o
  -2  -9   4      840.87      879.90     16.23 o
  -1  -9   4        0.80        2.01      1.61 o
   0  -9   4        7.76        8.52      1.82 o
   1  -9   4        5.75        2.96      1.19 o
   2  -9   4      199.59      195.30      8.97 o
   3  -9   4      680.23      717.18     15.42 o
   4  -9   4       13.79       12.75      2.37 o
   5  -9   4       14.54       14.52      5.08 o
  -5  -8   4        9.35        9.75      2.75 o
  -4  -8   4        1.22        1.38      1.29 o
  -3  -8   4       15.76       16.69      2.13 o
  -2  -8   4        1.85        2.02      1.27 o
  -1  -8   4       37.15       30.35      2.49 o
   0  -8   4       89.23       94.18      5.17 o
   1  -8   4       47.43       50.52      3.18 o
   2  -8   4      295.04      298.54      7.02 o
   3  -8   4      180.98      180.91      6.08 o
   4  -8   4        0.50        0.87      1.37 o
   5  -8   4        5.51       -0.05      1.25 o
   6  -8   4       20.69       23.40      4.04 o
  -5  -7   4       29.09       31.89      3.66 o
  -4  -7   4       37.27       34.17      5.61 o
  -3  -7   4      538.61      522.37     10.04 o
  -2  -7   4      270.82      272.97      5.93 o
  -1  -7   4       24.84       31.43      2.19 o
   0  -7   4      347.66      370.09      8.49 o
   1  -7   4      122.66      121.24      3.58 o
   2  -7   4        2.71        1.90      0.89 o
   3  -7   4       15.95       17.96      2.22 o
   4  -7   4       30.01       25.69      2.84 o
   5  -7   4      113.35       95.27      5.90 o
   6  -7   4        0.72        1.67      1.93 o
  -6  -6   4       22.04       24.49      3.59 o
  -5  -6   4        0.96        1.94      1.60 o
  -4  -6   4       48.85       41.71      4.14 o
  -3  -6   4      971.66      954.68     13.67 o
  -2  -6   4       28.87       37.07      2.13 o
  -1  -6   4      862.38      860.75     11.81 o
   0  -6   4      443.12      468.01      9.40 o
   1  -6   4      707.29      690.81     11.03 o
   2  -6   4      362.55      375.95      7.55 o
   3  -6   4        0.69        1.27      0.91 o
   4  -6   4       90.95       94.95      5.85 o
   5  -6   4        3.65        4.47      1.65 o
   6  -6   4        2.13        0.58      1.70 o
  -6  -5   4        0.00        2.16      2.02 o
  -5  -5   4       40.02       40.42      3.63 o
  -4  -5   4      153.86      163.40      6.58 o
  -3  -5   4       75.36       65.29      4.21 o
  -2  -5   4       23.01       25.86      1.69 o
  -1  -5   4       77.57       80.10      2.54 o
   0  -5   4      456.66      469.44     12.37 o
   1  -5   4      456.14      442.37      7.11 o
   2  -5   4      126.59      115.29      5.42 o
   3  -5   4        6.84        6.20      1.61 o
   4  -5   4        7.28        5.97      1.67 o
   5  -5   4       20.02       17.95      3.46 o
   6  -5   4        7.12        7.05      2.11 o
  -6  -4   4       15.51       14.71      4.09 o
  -5  -4   4       32.41       30.83      3.05 o
  -4  -4   4       39.33       34.33      2.23 o
  -3  -4   4       55.18       42.80      2.40 o
  -2  -4   4      799.89      845.20     10.41 o
  -1  -4   4       12.52       12.89      1.18 o
   0  -4   4      194.84      190.61      5.35 o
   1  -4   4       27.14       26.76      1.83 o
   2  -4   4      102.24      106.80      3.17 o
   3  -4   4      121.42       98.71      5.62 o
   4  -4   4        2.10       -0.08      1.06 o
   5  -4   4       39.44       48.02      3.79 o
   6  -4   4        0.04        0.36      1.68 o
  -6  -3   4       45.91       51.60      6.28 o
  -5  -3   4       23.64       28.41      3.34 o
  -4  -3   4       48.98       56.34      2.28 o
  -3  -3   4        7.50        9.59      1.44 o
  -2  -3   4        0.51        0.50      0.59 o
  -1  -3   4     2046.78     2169.79     43.87 o
   0  -3   4       39.88       44.16      2.33 o
   1  -3   4      343.62      354.34      7.17 o
   2  -3   4        5.97        4.83      0.98 o
   3  -3   4        5.00        1.78      0.75 o
   4  -3   4       48.91       53.14      3.44 o
   5  -3   4        0.09        0.48      1.20 o
   6  -3   4        3.84        5.48      1.96 o
  -6  -2   4        4.42        5.08      1.53 o
  -5  -2   4      726.31      746.08     11.45 o
  -4  -2   4      112.73      109.30      2.92 o
  -3  -2   4       14.15       18.24      2.18 o
  -2  -2   4      534.65      605.34      9.82 o
  -1  -2   4      832.08      851.64     18.51 o
   0  -2   4        5.31        8.16      1.08 o
   1  -2   4        9.06        7.94      1.67 o
   2  -2   4       32.11       31.04      2.07 o
   3  -2   4      195.41      192.52      4.46 o
   4  -2   4        8.32        9.23      1.61 o
   5  -2   4       25.30       30.46      3.52 o
   6  -2   4       61.12       65.10      5.42 o
  -6  -1   4       31.25       26.43      3.99 o
  -5  -1   4      699.17      749.58     16.02 o
  -4  -1   4       33.93       40.19      1.70 o
  -3  -1   4        1.63        3.87      0.71 o
  -2  -1   4      862.28      966.85     14.52 o
  -1  -1   4        4.42        5.59      1.53 o
   0  -1   4      180.83      193.40      5.81 o
   1  -1   4       91.28      100.34      3.30 o
   2  -1   4      161.12      154.71      3.83 o
   3  -1   4      195.55      188.59      5.42 o
   4  -1   4      163.80      161.33      4.52 o
   5  -1   4        5.22        3.39      1.93 o
   6  -1   4        3.44        1.47      1.45 o
  -6   0   4        3.89        4.50      4.06 o
  -5   0   4       83.56       83.62      2.88 o
  -4   0   4       45.29       44.39      2.04 o
  -3   0   4       68.69       75.72      2.01 o
  -2   0   4      632.34      698.42      8.83 o
   0   0   4      413.64      428.40      6.20 o
   1   0   4        2.77        3.01      0.82 o
   2   0   4      650.01      660.57      9.05 o
   3   0   4        1.57        0.99      0.83 o
   4   0   4      126.88      128.01      4.70 o
   5   0   4      243.86      232.26      9.11 o
   6   0   4        0.00       -0.71      1.50 o
  -6   1   4      193.22      207.98     10.62 o
  -5   1   4       19.86       18.84      2.07 o
  -4   1   4      279.03      282.96      4.29 o
  -3   1   4      391.46      430.63      6.56 o
  -2   1   4        7.43        9.18      0.86 o
  -1   1   4      467.82      481.50     10.96 o
   0   1   4      810.07      838.86     12.51 o
   1   1   4        5.94        9.66      1.09 o
   2   1   4      242.04      257.19      4.93 o
   3   1   4       65.25       52.34      5.78 o
   4   1   4      141.94      140.11      4.83 o
   5   1   4        1.68        0.70      1.38 o
   6   1   4        2.21        4.28      2.00 o
  -6   2   4      165.99      171.68      9.12 o
  -5   2   4      110.63      117.60      6.31 o
  -4   2   4       70.89       73.76      2.77 o
  -3   2   4      527.15      562.25      8.82 o
  -2   2   4       13.71       10.30      1.34 o
  -1   2   4       21.09       19.90      1.56 o
   0   2   4      200.73      226.82      4.54 o
   1   2   4      918.38      969.39     12.71 o
   2   2   4      337.36      349.22      7.56 o
   3   2   4      109.52      107.73      3.92 o
   4   2   4      100.67      101.90      4.50 o
   5   2   4        3.64        1.69      1.41 o
   6   2   4       49.03       54.56      4.47 o
  -6   3   4       88.00       91.66      5.71 o
  -5   3   4      224.65      253.44      7.97 o
  -4   3   4       23.75       20.21      2.46 o
  -3   3   4      157.10      173.04      3.96 o
  -2   3   4      193.52      192.07      3.91 o
  -1   3   4      681.64      684.85      9.84 o
   0   3   4      698.89      745.17     12.12 o
   1   3   4      330.26      393.50      6.19 o
   2   3   4       56.03       53.23      3.20 o
   3   3   4       23.27       19.47      1.71 o
   4   3   4       47.53       46.33      4.08 o
   5   3   4        0.69        0.49      1.50 o
   6   3   4       36.18       34.10      3.73 o
  -6   4   4        4.37        3.17      2.37 o
  -5   4   4      204.65      216.02      7.56 o
  -4   4   4        9.69        8.58      1.97 o
  -3   4   4      135.06      157.59      3.99 o
  -2   4   4       29.41       36.71      1.86 o
  -1   4   4       17.15       21.60      1.53 o
   0   4   4       36.50       54.25      2.75 o
   1   4   4       36.97       46.66      2.33 o
   2   4   4        1.42        2.55      0.85 o
   3   4   4      313.75      320.80      7.38 o
   4   4   4        6.73        8.56      1.72 o
   5   4   4        1.40        0.56      1.81 o
  -6   5   4       17.54       12.27      3.41 o
  -5   5   4        2.42        1.26      1.69 o
  -4   5   4        9.00        7.39      2.00 o
  -3   5   4       72.35       78.63      3.13 o
  -2   5   4        6.39        4.64      1.03 o
  -1   5   4       16.00       16.58      1.90 o
   0   5   4        0.02       -0.36      0.82 o
   1   5   4      353.51      374.40      8.87 o
   2   5   4      471.73      467.98     10.27 o
   3   5   4      277.17      272.86      6.89 o
   4   5   4       61.69       58.25      5.26 o
   5   5   4        1.06        0.82      1.91 o
  -6   6   4       17.02       15.50      4.61 o
  -5   6   4      158.25      154.17      7.20 o
  -4   6   4       27.31       35.00      4.94 o
  -3   6   4        3.35        0.94      1.06 o
  -2   6   4      113.63      120.49      3.84 o
  -1   6   4       95.38       94.98      3.48 o
   0   6   4       63.93       71.32      3.33 o
   1   6   4        6.45        5.60      1.29 o
   2   6   4       78.54       78.27      5.25 o
   3   6   4       96.38       93.17      5.31 o
   4   6   4        3.82        5.64      2.10 o
   5   6   4       26.30       35.22      4.30 o
  -6   7   4        7.14        6.25      3.12 o
  -5   7   4       87.56       84.43      5.97 o
  -4   7   4        0.01        4.07      1.79 o
  -3   7   4        5.65        0.71      1.47 o
  -2   7   4      240.67      247.67      6.16 o
  -1   7   4       28.56       26.85      3.64 o
   0   7   4       52.04       48.09      2.23 o
   1   7   4        0.06        1.67      1.07 o
   2   7   4       36.84       39.73      3.11 o
   3   7   4        0.07       -0.32      1.43 o
   4   7   4        0.92        2.82      1.98 o
  -5   8   4       11.32       10.25      3.66 o
  -4   8   4        7.02        6.19      2.25 o
  -3   8   4       41.58       45.61      4.48 o
  -2   8   4        0.57        1.80      1.63 o
  -1   8   4      128.96      132.94      4.69 o
   0   8   4       10.33        8.55      1.74 o
   1   8   4       29.23       30.49      3.91 o
   2   8   4       41.51       38.99      3.25 o
   3   8   4       24.78       22.07      5.41 o
   4   8   4        8.17        9.69      2.83 o
  -5   9   4        0.01       -1.04      1.91 o
  -4   9   4        1.14        2.73      2.14 o
  -3   9   4       87.10       89.81      6.31 o
  -2   9   4      140.58      145.61      7.12 o
  -1   9   4       27.35       27.79      3.59 o
   0   9   4      118.06      119.51      6.47 o
   1   9   4      120.35      122.47      5.36 o
   2   9   4        9.91        9.69      1.91 o
   3   9   4        4.68       -0.09      1.59 o
   4   9   4        3.43        3.58      2.27 o
  -4  10   4       32.35       32.70      6.36 o
  -3  10   4      205.13      217.43      9.18 o
  -2  10   4       20.92       21.91      3.62 o
  -1  10   4       54.09       66.35      8.01 o
   0  10   4      330.49      342.93     10.40 o
   1  10   4       46.07       40.06      5.64 o
   2  10   4        0.16        0.51      1.54 o
   3  10   4        4.63        6.30      2.38 o
  -4  11   4       11.22        5.56      2.95 o
  -3  11   4       20.42       10.71      3.04 o
  -2  11   4       54.40       55.12      5.60 o
  -1  11   4       47.65       53.67      6.36 o
   0  11   4        8.81        6.22      3.51 o
   1  11   4       19.40       14.34      3.88 o
   2  11   4        1.33        0.94      1.87 o
  -3  12   4       59.25       68.05      9.57 o
  -2  12   4       53.58       51.73      6.94 o
  -1  12   4       70.25       59.81      7.05 o
   0  12   4       31.97       39.89      8.63 o
   1  12   4        0.83        4.11      3.00 o
  -2  13   4       21.98       20.98      6.11 o
  -1  13   4       88.18       70.81     11.92 o
   0  13   4        8.08        6.51      4.74 o
   0 -15   5      113.27      128.58     16.40 o
   1 -15   5        3.38        0.83      3.50 o
  -2 -14   5        9.89        7.16      4.91 o
  -1 -14   5        9.45        5.94      3.43 o
   0 -14   5       14.55       11.53      4.16 o
   1 -14   5        2.29        0.97      2.68 o
   2 -14   5        0.06        2.55      4.25 o
   3 -14   5        8.43        9.63      3.67 o
  -3 -13   5       32.00       26.80      3.95 o
  -2 -13   5       19.87       11.63      2.96 o
  -1 -13   5      605.58      616.60     20.27 o
   0 -13   5      118.41      144.52     16.29 o
   1 -13   5        2.41        0.89      2.46 o
   2 -13   5       19.65       16.88      4.25 o
   3 -13   5       52.82       49.00      6.02 o
  -3 -12   5       14.39       16.46      3.06 o
  -2 -12   5        9.09        8.17      2.36 o
  -1 -12   5      562.80      575.23     15.54 o
   0 -12   5        7.50        9.00      7.31 o
   1 -12   5       23.54       24.45      4.51 o
   2 -12   5       44.38       43.76      4.19 o
   3 -12   5       17.13       17.77      3.52 o
   4 -12   5       74.44       75.76      6.94 o
  -4 -11   5        0.74        4.90      2.82 o
  -3 -11   5        8.77        8.36      2.27 o
  -2 -11   5        1.67        0.73      1.45 o
  -1 -11   5        0.00        0.34      1.48 o
   0 -11   5        5.76        8.67      2.91 o
   1 -11   5       79.42       85.24      6.89 o
   2 -11   5       42.21       43.14      5.82 o
   3 -11   5       53.20       45.84      4.49 o
   4 -11   5       54.56       61.58      6.55 o
   5 -11   5        7.63        5.11      2.80 o
  -4 -10   5        1.33        3.01      2.30 o
  -3 -10   5       97.53       98.57      6.68 o
  -2 -10   5       70.93       63.79      4.40 o
  -1 -10   5       61.11       62.88      4.08 o
   0 -10   5        1.12        2.51      1.94 o
   1 -10   5      273.03      285.58      7.81 o
   2 -10   5       10.64       10.26      1.99 o
   3 -10   5       21.58       15.45      2.56 o
   4 -10   5       42.68       47.07      4.38 o
   5 -10   5       18.89       14.04      3.33 o
  -5  -9   5        8.87        6.45      2.52 o
  -4  -9   5        0.08       -0.31      1.44 o
  -3  -9   5      183.96      167.61      6.23 o
  -2  -9   5      367.62      361.87      9.09 o
  -1  -9   5       41.22       40.50      3.26 o
   0  -9   5      216.45      219.44      6.23 o
   1  -9   5      366.57      398.32      9.23 o
   2  -9   5      414.13      417.92      9.95 o
   3  -9   5      344.80      337.31      9.12 o
   4  -9   5        2.77        4.00      1.91 o
   5  -9   5       10.13        9.40      3.06 o
  -5  -8   5        0.92        1.58      1.92 o
  -4  -8   5       26.65       20.63      4.97 o
  -3  -8   5      297.53      287.15      7.29 o
  -2  -8   5        0.12        0.86      1.15 o
  -1  -8   5        0.10        1.46      1.09 o
   0  -8   5      233.66      244.57      5.14 o
   1  -8   5       84.93       83.11      3.61 o
   2  -8   5      320.30      328.00      8.29 o
   3  -8   5        9.70        5.75      1.69 o
   4  -8   5       19.33       17.45      2.74 o
   5  -8   5        3.90        2.09      1.81 o
  -5  -7   5        1.71        1.24      1.87 o
  -4  -7   5       87.35       80.79      6.06 o
  -3  -7   5      273.17      258.83      6.59 o
  -2  -7   5        2.31        1.69      1.06 o
  -1  -7   5      443.06      463.21      8.00 o
   0  -7   5        3.30        3.99      0.86 o
   1  -7   5       17.36       18.47      1.76 o
   2  -7   5       22.93       22.15      2.16 o
   3  -7   5       21.31       15.03      2.18 o
   4  -7   5       26.94       26.71      3.11 o
   5  -7   5       10.27        7.42      3.00 o
   6  -7   5       22.77       16.96      3.01 o
  -6  -6   5        0.64        2.01      2.22 o
  -5  -6   5       77.73       68.59      4.86 o
  -4  -6   5       58.55       53.76      4.08 o
  -3  -6   5       14.99       18.42      1.92 o
  -2  -6   5       18.75       20.97      1.84 o
  -1  -6   5      158.24      168.11      4.08 o
   0  -6   5      497.86      527.80     10.33 o
   1  -6   5       13.38       11.37      1.42 o
   2  -6   5       37.21       41.54      3.11 o
   3  -6   5       10.80       12.30      1.90 o
   4  -6   5       21.69       18.07      2.50 o
   5  -6   5       15.64       13.79      2.74 o
   6  -6   5        3.90        5.88      2.26 o
  -6  -5   5       10.16        6.42      2.38 o
  -5  -5   5       18.67       14.28      2.41 o
  -4  -5   5      631.61      607.38     12.60 o
  -3  -5   5        0.01        1.60      0.84 o
  -2  -5   5        0.00        1.99      0.88 o
  -1  -5   5      984.86     1140.90     14.38 o
   0  -5   5      155.86      165.41      4.68 o
   1  -5   5       18.06       22.93      1.72 o
   2  -5   5      349.56      365.54      6.92 o
   3  -5   5      124.03      132.83      6.70 o
   4  -5   5       42.71       38.75      6.09 o
   5  -5   5       21.51       21.66      2.85 o
   6  -5   5        2.73        5.66      2.35 o
  -6  -4   5       17.26       16.75      2.81 o
  -5  -4   5       63.14       65.27      6.58 o
  -4  -4   5      594.84      585.41     10.84 o
  -3  -4   5       18.91       25.87      2.58 o
  -2  -4   5        1.53        0.51      0.71 o
  -1  -4   5      504.49      606.49      9.16 o
   0  -4   5       77.18       73.61      2.82 o
   1  -4   5        2.13        0.96      0.74 o
   2  -4   5      177.03      177.48      4.37 o
   3  -4   5        0.00       -0.33      0.80 o
   4  -4   5        6.71        6.50      1.66 o
   5  -4   5        2.45        2.18      1.52 o
   6  -4   5        1.43        1.89      1.70 o
  -6  -3   5        7.12        7.09      2.08 o
  -5  -3   5       16.12       16.59      2.34 o
  -4  -3   5      261.59      250.61      5.97 o
  -3  -3   5       39.78       36.53      1.88 o
  -2  -3   5      141.54      157.69      4.52 o
  -1  -3   5        1.82        3.17      0.98 o
   0  -3   5       20.79       21.89      1.62 o
   1  -3   5      320.13      311.26      6.75 o
   2  -3   5       60.25       57.11      2.60 o
   3  -3   5      206.19      187.53      5.26 o
   4  -3   5       11.60        7.93      1.56 o
   5  -3   5       47.15       42.57      4.09 o
   6  -3   5       46.67       50.15      4.48 o
  -6  -2   5        8.71        7.81      2.41 o
  -5  -2   5       30.71       29.50      3.71 o
  -4  -2   5      142.26      148.28      3.93 o
  -3  -2   5      547.05      551.45      6.96 o
  -2  -2   5      703.80      787.87     11.25 o
  -1  -2   5       61.10       76.18      3.53 o
   0  -2   5      230.12      233.32      4.87 o
   1  -2   5      644.01      690.21     11.71 o
   2  -2   5       83.77       99.80      3.21 o
   3  -2   5       12.38       13.07      2.19 o
   4  -2   5       51.65       47.54      3.16 o
   5  -2   5       82.96       78.48      4.01 o
   6  -2   5        1.38        4.47      2.17 o
  -6  -1   5        6.23        3.39      1.59 o
  -5  -1   5       17.30       15.95      2.97 o
  -4  -1   5      154.82      154.73      3.56 o
  -3  -1   5      118.52      131.49      2.56 o
  -2  -1   5      162.70      210.67      5.58 o
  -1  -1   5      205.17      232.77      5.27 o
   0  -1   5       22.14       23.54      2.05 o
   1  -1   5      222.27      253.32      4.74 o
   2  -1   5      467.63      461.28      7.84 o
   3  -1   5      449.57      449.81      8.90 o
   4  -1   5      102.59       96.64      4.33 o
   5  -1   5        5.17        4.29      1.60 o
   6  -1   5        1.14        5.06      1.94 o
  -6   0   5       16.74       13.92      4.56 o
  -5   0   5      205.80      197.39      9.75 o
  -4   0   5      125.38      130.90      3.36 o
  -3   0   5       13.77       26.77      1.57 o
  -2   0   5      574.16      631.36      9.64 o
  -1   0   5     1128.06     1244.51     17.74 o
   0   0   5        8.29        7.76      0.88 o
   1   0   5     1435.09     1510.16     15.61 o
   2   0   5      382.51      399.92      6.64 o
   3   0   5       45.63       42.75      2.90 o
   4   0   5       21.18       16.15      2.09 o
   5   0   5        5.78        5.37      1.64 o
   6   0   5        2.98        3.25      1.93 o
  -6   1   5       40.32       49.00      6.46 o
  -5   1   5        8.00        6.82      1.94 o
  -4   1   5      194.35      203.33      5.58 o
  -3   1   5        2.53        3.24      0.85 o
  -2   1   5      502.19      569.78     10.98 o
  -1   1   5      273.51      303.56      6.97 o
   0   1   5      196.98      191.43      4.48 o
   1   1   5      184.56      204.49      3.75 o
   2   1   5        2.24        2.03      0.83 o
   3   1   5       26.27       24.07      2.15 o
   4   1   5      260.84      266.21     10.51 o
   5   1   5        2.59        2.75      1.60 o
   6   1   5        1.48        0.43      1.75 o
  -6   2   5       30.27       31.78      5.75 o
  -5   2   5       58.26       74.33      8.05 o
  -4   2   5       23.82       23.51      2.58 o
  -3   2   5       61.62       57.73      2.57 o
  -2   2   5      222.28      249.00      6.51 o
  -1   2   5        6.61        5.09      0.81 o
   0   2   5       84.79      104.88      2.91 o
   1   2   5      105.01      125.71      3.15 o
   2   2   5      111.99      118.38      3.20 o
   3   2   5     1183.05     1189.85     16.91 o
   4   2   5      614.66      584.78     11.48 o
   5   2   5       35.30       31.88      3.33 o
   6   2   5        1.39        3.14      1.95 o
  -6   3   5       14.18       12.29      3.11 o
  -5   3   5      125.58      142.28      7.47 o
  -4   3   5      422.34      458.86     12.22 o
  -3   3   5        0.03        0.14      0.63 o
  -2   3   5       25.17       22.36      2.35 o
  -1   3   5     1050.37     1128.27     15.12 o
   0   3   5      320.37      358.99      6.55 o
   1   3   5        8.57        5.37      0.96 o
   2   3   5       61.91       48.03      2.53 o
   3   3   5      144.27      145.12      5.41 o
   4   3   5      194.37      179.49      5.40 o
   5   3   5        5.58        3.22      2.64 o
  -6   4   5        7.08        5.77      2.72 o
  -5   4   5        5.44        8.03      4.67 o
  -4   4   5       71.51       72.14      5.78 o
  -3   4   5        2.88        3.67      1.44 o
  -2   4   5       65.92       57.52      3.94 o
  -1   4   5     1099.05     1166.15     16.09 o
   0   4   5        0.71        3.92      1.23 o
   1   4   5       36.90       39.04      2.17 o
   2   4   5      177.02      176.86      4.82 o
   3   4   5       19.94       19.76      2.94 o
   4   4   5        2.44        4.38      1.94 o
   5   4   5        0.90       -0.24      1.71 o
  -6   5   5        2.24        2.33      2.53 o
  -5   5   5       85.42       97.87      9.89 o
  -4   5   5        6.37        5.42      1.90 o
  -3   5   5        8.10        4.49      1.59 o
  -2   5   5       61.85       63.60      3.51 o
  -1   5   5        8.51       11.99      2.13 o
   0   5   5      308.11      324.36      6.94 o
   1   5   5       65.88       69.67      3.11 o
   2   5   5        4.53        6.56      1.35 o
   3   5   5       74.29       80.56      4.27 o
   4   5   5        1.83        0.37      2.14 o
   5   5   5        9.38       13.20      2.97 o
  -6   6   5        4.93        6.26      3.33 o
  -5   6   5        9.22        8.34      2.87 o
  -4   6   5        5.75        2.64      1.79 o
  -3   6   5        7.44        4.95      2.11 o
  -2   6   5      145.89      137.36      5.93 o
  -1   6   5      254.07      263.52      6.21 o
   0   6   5        2.07        3.44      0.94 o
   1   6   5      435.13      437.89      8.62 o
   2   6   5      196.44      192.07      6.44 o
   3   6   5       15.09       15.41      2.50 o
   4   6   5        6.59        7.01      2.39 o
   5   6   5       56.23       55.22      5.46 o
  -5   7   5        8.68        5.73      2.22 o
  -4   7   5        3.02        3.22      1.82 o
  -3   7   5       89.97       93.63      9.93 o
  -2   7   5      351.49      357.67     10.61 o
  -1   7   5      122.19      123.43      4.36 o
   0   7   5      140.87      137.25      5.25 o
   1   7   5     1121.41     1177.96     18.14 o
   2   7   5       35.93       33.45      3.20 o
   3   7   5        0.59       -0.74      2.24 o
   4   7   5       55.21       67.30      6.79 o
  -5   8   5        7.14        8.59      2.75 o
  -4   8   5        0.45        1.16      1.92 o
  -3   8   5        0.20       -1.16      1.07 o
  -2   8   5       38.82       45.47      5.06 o
  -1   8   5       13.26        7.99      2.18 o
   0   8   5        2.80        3.29      1.71 o
   1   8   5      121.10      123.34      4.70 o
   2   8   5       28.12       32.36      3.54 o
   3   8   5        0.98        2.30      1.95 o
   4   8   5        0.68        3.53      2.42 o
  -5   9   5        0.07        3.74      2.50 o
  -4   9   5        1.39        1.54      2.27 o
  -3   9   5       84.54       93.82      7.61 o
  -2   9   5       65.29       66.82      6.65 o
  -1   9   5      134.55      139.07      8.13 o
   0   9   5       67.27       61.70      6.18 o
   1   9   5       40.21       36.21      4.87 o
   2   9   5        7.54       11.78      2.22 o
   3   9   5       10.81       16.06      2.66 o
  -4  10   5       32.91       27.48      4.31 o
  -3  10   5      159.98      170.50      8.74 o
  -2  10   5       27.92       23.33      3.99 o
  -1  10   5       12.57       14.10      8.60 o
   0  10   5      173.90      181.52     18.98 o
   1  10   5        8.96        7.29      3.37 o
   2  10   5        2.81        1.34      1.83 o
   3  10   5      219.24      265.16      8.79 o
  -3  11   5        5.58        7.18      2.92 o
  -2  11   5       16.03       16.74      3.64 o
  -1  11   5      679.18      717.80     22.45 o
   0  11   5      425.57      391.09     22.81 o
   1  11   5        2.77        1.41      2.38 o
   2  11   5        0.63        2.84      2.95 o
  -2  12   5        0.25        3.80      3.10 o
  -1  12   5       46.97       59.17      7.23 o
   0  12   5       15.71       14.40      5.67 o
   1  12   5        0.81        1.98      2.89 o
   0 -15   6      167.85      195.01     12.45 o
   1 -15   6        8.72       15.68      5.51 o
  -2 -14   6       12.52        6.92      5.01 o
  -1 -14   6        1.75        1.65      2.80 o
   0 -14   6        0.05        1.79      3.00 o
   1 -14   6       18.07       17.82      5.80 o
   2 -14   6       39.21       42.60      6.40 o
  -3 -13   6       14.97       15.22      3.90 o
  -2 -13   6      102.51      115.66      6.67 o
  -1 -13   6        3.80        7.86      3.35 o
   0 -13   6        6.70        4.61      3.19 o
   1 -13   6        0.07       -1.87      2.06 o
   2 -13   6       86.12       91.92      8.34 o
   3 -13   6        0.75        3.01      2.24 o
  -3 -12   6        0.49        0.53      2.49 o
  -2 -12   6      166.08      175.27      9.59 o
  -1 -12   6       40.18       39.41      5.58 o
   0 -12   6       18.06       21.44      4.46 o
   1 -12   6        9.83        6.95      3.61 o
   2 -12   6      144.40      157.33      6.88 o
   3 -12   6      204.50      182.08     11.01 o
   4 -12   6      156.91      155.83     14.53 o
  -4 -11   6        2.87        2.32      2.75 o
  -3 -11   6       10.85        8.69      2.87 o
  -2 -11   6      185.63      190.08      6.99 o
  -1 -11   6        9.25        8.28      2.11 o
   0 -11   6        0.73       -0.98      2.79 o
   1 -11   6      110.11      126.00      8.37 o
   2 -11   6        0.00        2.54      1.58 o
   3 -11   6      170.15      193.67      7.32 o
   4 -11   6       77.67       84.36      5.95 o
  -4 -10   6        1.25        1.46      2.61 o
  -3 -10   6       46.76       51.79      5.26 o
  -2 -10   6      211.87      201.92      6.92 o
  -1 -10   6        2.03        4.65      1.64 o
   0 -10   6      124.50      138.32      7.81 o
   1 -10   6       32.13       35.40      3.25 o
   2 -10   6        0.61        0.44      1.19 o
   3 -10   6       18.52       17.24      2.67 o
   4 -10   6        0.00        0.59      1.79 o
   5 -10   6       10.39       11.93      2.91 o
  -5  -9   6        0.01        1.52      2.35 o
  -4  -9   6       38.80       27.92      5.81 o
  -3  -9   6       44.06       47.05      4.79 o
  -2  -9   6        3.07        3.27      1.55 o
  -1  -9   6        7.72        5.96      1.81 o
   0  -9   6      231.18      228.76      8.80 o
   1  -9   6       18.07       19.98      2.36 o
   2  -9   6       45.52       38.56      5.48 o
   3  -9   6        0.05        1.75      1.36 o
   4  -9   6        0.08        0.78      1.51 o
   5  -9   6       33.53       39.47      5.23 o
  -5  -8   6        0.92        0.00      1.98 o
  -4  -8   6       29.01       32.25      4.12 o
  -3  -8   6      198.15      196.14      7.84 o
  -2  -8   6        6.86        5.14      1.57 o
  -1  -8   6        1.39        1.95      1.12 o
   0  -8   6      350.74      365.92      8.86 o
   1  -8   6        0.10        0.16      0.96 o
   2  -8   6        0.01       -0.15      1.04 o
   3  -8   6      245.65      244.21      7.54 o
   4  -8   6       79.28       67.19      4.76 o
   5  -8   6        0.17       -1.56      1.65 o
  -5  -7   6       12.40       10.82      2.75 o
  -4  -7   6       14.69        8.17      2.74 o
  -3  -7   6       90.12       89.92      5.59 o
  -2  -7   6        4.84        6.85      2.54 o
  -1  -7   6       34.89       32.88      2.24 o
   0  -7   6      107.49      120.72      4.97 o
   1  -7   6       14.20       12.24      1.67 o
   2  -7   6        0.16        0.36      0.87 o
   3  -7   6      125.51      123.38      5.43 o
   4  -7   6        9.07        4.93      2.04 o
   5  -7   6        0.53       -0.48      1.54 o
  -6  -6   6        3.23        4.47      2.32 o
  -5  -6   6       17.37       19.06      2.94 o
  -4  -6   6       35.49       36.99      3.53 o
  -3  -6   6      279.43      268.42      7.62 o
  -2  -6   6        0.96        1.69      1.11 o
  -1  -6   6        7.93        6.17      1.14 o
   0  -6   6       43.42       43.43      2.59 o
   1  -6   6       32.24       29.61      2.10 o
   2  -6   6       32.39       37.44      3.52 o
   3  -6   6       39.69       44.39      3.55 o
   4  -6   6       44.09       44.73      3.90 o
   5  -6   6       18.23       24.65      3.90 o
   6  -6   6       18.48       18.58      3.25 o
  -6  -5   6       18.18       17.30      3.07 o
  -5  -5   6        3.13        2.22      2.21 o
  -4  -5   6       11.12       10.00      1.94 o
  -3  -5   6      122.37      132.43      5.19 o
  -2  -5   6      277.46      286.59      5.54 o
  -1  -5   6      229.68      245.74      6.20 o
   0  -5   6       66.18       63.42      3.01 o
   1  -5   6       10.84        9.40      1.83 o
   2  -5   6       83.45       97.86      3.58 o
   3  -5   6       64.27       60.76      3.84 o
   4  -5   6       14.63       10.53      2.04 o
   5  -5   6       40.72       37.74      3.90 o
   6  -5   6       47.67       47.30      4.65 o
  -6  -4   6        0.93        0.16      1.73 o
  -5  -4   6        0.18       -0.43      1.50 o
  -4  -4   6       61.22       56.55      3.17 o
  -3  -4   6      128.50      135.68      4.97 o
  -2  -4   6       71.53       79.87      2.65 o
  -1  -4   6       55.73       46.11      2.15 o
   0  -4   6       24.70       26.79      1.98 o
   1  -4   6       13.00       15.13      1.61 o
   2  -4   6      123.34      122.95      3.75 o
   3  -4   6      110.97      106.52      4.31 o
   4  -4   6      114.69      106.95      6.57 o
   5  -4   6      397.54      430.37     11.25 o
   6  -4   6       35.46       40.82      3.90 o
  -6  -3   6       64.98       77.23      8.80 o
  -5  -3   6        0.98       -0.67      1.32 o
  -4  -3   6       75.43       79.74      3.54 o
  -3  -3   6        0.03       -0.65      0.92 o
  -2  -3   6      203.52      265.97      5.49 o
  -1  -3   6      366.36      412.60      7.90 o
   0  -3   6      576.03      599.09      9.13 o
   1  -3   6      449.41      461.95      8.19 o
   2  -3   6      567.29      554.51      9.99 o
   3  -3   6      168.11      151.81      5.32 o
   4  -3   6        0.06       -1.17      1.41 o
   5  -3   6       13.47       14.27      2.59 o
   6  -3   6       25.20       27.48      3.70 o
  -6  -2   6        4.18        3.71      2.07 o
  -5  -2   6       35.30       35.18      4.12 o
  -4  -2   6        0.39       -0.53      1.01 o
  -3  -2   6       13.16       15.47      1.86 o
  -2  -2   6        2.52        5.29      1.08 o
  -1  -2   6      948.65     1035.35     15.58 o
   0  -2   6      468.56      485.62     13.17 o
   1  -2   6      560.98      576.02     15.20 o
   2  -2   6      163.71      156.69      4.28 o
   3  -2   6       44.68       43.05      3.36 o
   4  -2   6      131.03      120.47     11.25 o
   5  -2   6      129.77      139.58      6.29 o
   6  -2   6        3.08        6.37      2.43 o
  -6  -1   6       35.00       53.84      9.99 o
  -5  -1   6       66.35       66.02      4.85 o
  -4  -1   6      154.15      155.80      5.49 o
  -3  -1   6       30.18       34.88      2.82 o
  -2  -1   6      421.80      441.09      8.87 o
  -1  -1   6       64.65       79.29      2.83 o
   0  -1   6        6.42        5.78      1.20 o
   1  -1   6      207.87      246.95      4.97 o
   2  -1   6      238.47      250.96      5.15 o
   3  -1   6        7.51        5.85      1.50 o
   4  -1   6      896.41      914.08     23.11 o
   5  -1   6      368.09      389.50     10.35 o
   6  -1   6        0.66       -0.90      1.71 o
  -6   0   6        0.21       -0.29      2.86 o
  -5   0   6      154.68      156.72      8.62 o
  -4   0   6      389.84      400.12      7.72 o
  -3   0   6      512.87      529.48      9.26 o
  -2   0   6       84.19       87.04      5.02 o
  -1   0   6        2.34        2.83      0.57 o
   0   0   6     2166.33     2343.93     28.77 o
   1   0   6       93.02       98.77      4.35 o
   2   0   6       77.18       95.03      3.17 o
   3   0   6      434.45      426.58      9.01 o
   4   0   6      106.14      105.45      5.44 o
   5   0   6      137.75      145.31      6.06 o
   6   0   6        0.82        1.71      1.94 o
  -6   1   6       11.73       14.21      5.51 o
  -5   1   6       12.40       12.48      2.83 o
  -4   1   6      172.62      190.88      8.09 o
  -3   1   6       14.67       19.85      1.26 o
  -2   1   6        0.61        2.01      1.64 o
  -1   1   6      157.46      156.24      5.27 o
   0   1   6     1047.83     1168.18     17.56 o
   1   1   6        4.63        1.66      0.71 o
   2   1   6       49.19       44.97      2.69 o
   3   1   6      560.10      536.52     11.61 o
   4   1   6        0.24        0.72      1.35 o
   5   1   6        2.36        2.91      1.61 o
  -6   2   6       24.20       20.92      5.86 o
  -5   2   6        0.51        0.33      1.86 o
  -4   2   6       60.96       66.80      5.36 o
  -3   2   6       20.85       30.22      4.98 o
  -2   2   6        0.00        1.05      1.32 o
  -1   2   6        4.64        3.44      0.85 o
   0   2   6      108.61      114.33      3.76 o
   1   2   6      247.47      273.70      5.16 o
   2   2   6       60.06       63.01      2.72 o
   3   2   6       56.53       58.42      6.90 o
   4   2   6        1.81        1.37      1.37 o
   5   2   6        9.88        7.40      1.99 o
  -6   3   6        1.26        3.37      2.49 o
  -5   3   6       17.18        7.16      4.04 o
  -4   3   6       12.03       13.35      3.74 o
  -3   3   6        3.02        2.39      1.36 o
  -2   3   6        8.70        9.69      1.79 o
  -1   3   6      121.89      133.91      2.90 o
   0   3   6      221.61      235.93      5.18 o
   1   3   6      177.07      191.26      4.53 o
   2   3   6      636.81      618.16     10.39 o
   3   3   6      182.18      168.53      8.47 o
   4   3   6        7.18        6.49      1.90 o
   5   3   6        4.40        7.47      2.14 o
  -6   4   6        5.94        4.68      2.79 o
  -5   4   6       13.76       14.75      3.58 o
  -4   4   6      148.64      147.72      8.23 o
  -3   4   6        5.53        2.55      1.43 o
  -2   4   6       89.05       91.29      4.67 o
  -1   4   6      126.41      138.25      3.73 o
   0   4   6      380.58      368.92      6.68 o
   1   4   6       37.17       34.51      2.19 o
   2   4   6     1686.44     1700.29     22.18 o
   3   4   6        1.01       -1.82      1.02 o
   4   4   6        0.63        1.57      1.43 o
   5   4   6      102.94      112.94      6.90 o
  -6   5   6       22.30       17.41      5.96 o
  -5   5   6       52.68       46.88     12.05 o
  -4   5   6        2.51        1.21      1.50 o
  -3   5   6        5.70        6.15      2.89 o
  -2   5   6       67.20       86.06      4.98 o
  -1   5   6       43.61       40.02      2.38 o
   0   5   6       23.63       19.24      2.32 o
   1   5   6      230.07      227.04      6.70 o
   2   5   6      188.21      191.14      6.47 o
   3   5   6        6.46        8.18      1.97 o
   4   5   6       15.68       12.21      2.72 o
   5   5   6        1.87        2.14      2.35 o
  -5   6   6       15.30       13.01      3.60 o
  -4   6   6        6.33        3.05      1.90 o
  -3   6   6        0.09        0.35      1.43 o
  -2   6   6       93.57       97.01     10.01 o
  -1   6   6       53.96       61.63      3.68 o
   0   6   6      266.40      283.00      7.65 o
   1   6   6        1.05       -0.26      0.94 o
   2   6   6       31.48       33.16      3.91 o
   3   6   6       12.17       13.94      3.34 o
   4   6   6        0.96        0.75      2.00 o
  -5   7   6       37.58       28.77      8.12 o
  -4   7   6        1.58        1.60      1.80 o
  -3   7   6        1.50        0.24      1.32 o
  -2   7   6       54.38       47.92      5.21 o
  -1   7   6        9.70       11.68      2.43 o
   0   7   6       19.31       22.10      3.06 o
   1   7   6      165.48      180.77      5.71 o
   2   7   6        0.46        0.93      1.36 o
   3   7   6        0.41        1.97      1.78 o
   4   7   6      192.40      227.08      8.84 o
  -5   8   6       43.01       49.56      6.78 o
  -4   8   6       28.47       28.33      3.96 o
  -3   8   6      133.85      141.21      7.45 o
  -2   8   6       31.67       37.69      4.32 o
  -1   8   6       60.14       48.66      5.47 o
   0   8   6     1431.67     1442.97     35.47 o
   1   8   6      235.00      228.25     17.17 o
   2   8   6        9.55       11.46      2.82 o
   3   8   6       12.18       12.24      4.40 o
  -4   9   6        0.04        0.21      2.22 o
  -3   9   6       55.96       52.57      7.45 o
  -2   9   6      216.25      203.79      8.75 o
  -1   9   6        3.73        2.59      2.08 o
   0   9   6      202.81      207.45     10.27 o
   1   9   6       38.83       39.73      9.87 o
   2   9   6        0.86        2.44      1.65 o
   3   9   6        2.53        3.89      2.10 o
  -4  10   6       25.39       18.58      3.86 o
  -3  10   6      106.37      103.91      9.27 o
  -2  10   6       53.10       42.83      5.02 o
  -1  10   6       70.38       76.23      7.41 o
   0  10   6       19.33       18.26      3.94 o
   1  10   6        5.10        5.28      4.25 o
   2  10   6       12.17       14.59      4.32 o
  -3  11   6       23.21       32.60      4.91 o
  -2  11   6        0.32        1.33      2.64 o
  -1  11   6      124.37      131.91     15.92 o
   0  11   6        3.10        7.93      4.41 o
   1  11   6       20.10       23.55      5.08 o
  -1  12   6      142.06      128.71     11.60 o
  -1 -14   7       55.79       55.20      7.19 o
   0 -14   7        6.96        8.67      3.58 o
   1 -14   7        0.67        2.94      2.86 o
   2 -14   7       23.67       15.75      5.69 o
  -2 -13   7        0.00       -2.57      2.09 o
  -1 -13   7       33.95       24.56      4.70 o
   0 -13   7        1.99        0.32      2.63 o
   1 -13   7       39.01       33.80      5.34 o
   2 -13   7       49.47       49.44      6.81 o
   3 -13   7        0.06        1.50      2.16 o
  -3 -12   7        1.77        6.11      3.13 o
  -2 -12   7        9.30        7.65      2.96 o
  -1 -12   7        0.55        1.72      2.76 o
   0 -12   7        5.34        3.58      2.78 o
   1 -12   7      119.06      121.88      8.87 o
   2 -12   7        9.56        5.71      2.16 o
   3 -12   7       50.99       49.44      6.85 o
   4 -12   7        7.60        6.14      2.62 o
  -4 -11   7        0.26        3.10      2.91 o
  -3 -11   7       22.88       21.55      5.36 o
  -2 -11   7       18.34       12.80      3.08 o
  -1 -11   7        0.53        0.54      1.45 o
   0 -11   7        1.54        1.43      2.11 o
   1 -11   7       43.30       42.05     11.12 o
   2 -11   7        0.06        1.02      1.64 o
   3 -11   7        7.67       14.02      4.29 o
   4 -11   7       64.17       70.90      5.71 o
  -4 -10   7       19.67       11.65      4.82 o
  -3 -10   7       15.04       17.82      3.46 o
  -2 -10   7       15.31       14.90      3.12 o
  -1 -10   7        3.77        2.36      1.42 o
   0 -10   7       30.19       31.67      4.45 o
   1 -10   7       15.95       13.55      3.21 o
   2 -10   7        0.79       -0.66      1.34 o
   3 -10   7       28.71       37.19      3.90 o
   4 -10   7       82.14       79.89      6.23 o
   5 -10   7        5.40        6.91      2.54 o
  -5  -9   7        0.26       -0.67      2.50 o
  -4  -9   7      123.55      151.91      8.48 o
  -3  -9   7       30.87       30.23      4.01 o
  -2  -9   7       98.83      105.20      6.35 o
  -1  -9   7       33.74       34.91      3.15 o
   0  -9   7       14.06       15.96      5.31 o
   1  -9   7        5.29        1.70      1.29 o
   2  -9   7        5.66        7.59      1.84 o
   3  -9   7        0.44        2.16      1.54 o
   4  -9   7        6.27        4.14      2.08 o
   5  -9   7        6.46        7.68      2.63 o
  -5  -8   7       18.63       17.33      3.60 o
  -4  -8   7        1.06        0.31      1.90 o
  -3  -8   7       41.84       40.80      6.65 o
  -2  -8   7       13.91       15.78      3.71 o
  -1  -8   7       21.88       20.63      2.41 o
   0  -8   7        0.10        1.13      1.19 o
   1  -8   7        6.15        5.29      1.88 o
   2  -8   7        4.44        4.33      1.44 o
   3  -8   7        0.15       -0.76      1.25 o
   4  -8   7        4.60        3.10      1.74 o
   5  -8   7       22.66       24.34      3.49 o
  -5  -7   7        1.75        5.29      2.75 o
  -4  -7   7       22.51       23.87      3.61 o
  -3  -7   7      150.96      138.45      6.83 o
  -2  -7   7       38.23       39.93      3.45 o
  -1  -7   7       30.01       33.53      2.29 o
   0  -7   7      125.54      122.76      4.24 o
   1  -7   7       18.71       16.39      2.22 o
   2  -7   7        1.08        1.00      1.11 o
   3  -7   7       63.17       67.51      4.41 o
   4  -7   7       17.33       15.18      2.51 o
   5  -7   7        2.84        4.97      2.12 o
  -5  -6   7      129.18      169.97      7.23 o
  -4  -6   7        0.00       -0.67      1.45 o
  -3  -6   7       30.07       30.90      3.13 o
  -2  -6   7       44.34       43.80      3.02 o
  -1  -6   7      210.42      237.45      4.99 o
   0  -6   7       13.36       14.37      1.78 o
   1  -6   7       29.78       26.52      2.73 o
   2  -6   7      452.17      443.29      9.14 o
   3  -6   7       84.74       80.67      9.30 o
   4  -6   7       29.56       27.08      3.20 o
   5  -6   7       41.99       36.34      3.98 o
  -6  -5   7       15.57       14.66      2.97 o
  -5  -5   7        0.46        0.36      1.48 o
  -4  -5   7        0.39       -0.69      1.59 o
  -3  -5   7       38.72       46.40      3.55 o
  -2  -5   7       97.09      105.05      3.68 o
  -1  -5   7       23.61       29.26      1.87 o
   0  -5   7      358.74      358.08      7.80 o
   1  -5   7      252.30      268.86      6.29 o
   2  -5   7      285.98      289.51      7.68 o
   3  -5   7       27.78       33.87      3.16 o
   4  -5   7       59.09       61.65      6.94 o
   5  -5   7      159.72      178.42      7.44 o
  -6  -4   7       62.19       62.87      4.65 o
  -5  -4   7       27.70       26.73      3.15 o
  -4  -4   7       43.73       40.01      7.94 o
  -3  -4   7      250.99      249.27      6.97 o
  -2  -4   7        3.28        3.81      1.14 o
  -1  -4   7      181.61      176.63      4.96 o
   0  -4   7       12.54       10.09      1.35 o
   1  -4   7       12.50       15.32      2.04 o
   2  -4   7      178.95      175.67      7.23 o
   3  -4   7      130.19      126.51      5.87 o
   4  -4   7       79.34       79.51      4.99 o
   5  -4   7      244.64      262.82     13.03 o
  -6  -3   7       12.31        9.42      2.43 o
  -5  -3   7        4.39        1.87      3.74 o
  -4  -3   7      484.25      434.67     21.73 o
  -3  -3   7      448.20      441.26      8.30 o
  -2  -3   7      185.46      184.57      5.91 o
  -1  -3   7      199.52      201.77      9.32 o
   0  -3   7      102.08      107.28      3.20 o
   1  -3   7      991.00     1057.32     17.47 o
   2  -3   7       22.17       21.23      1.99 o
   3  -3   7      178.01      190.10     12.23 o
   4  -3   7      536.08      557.86     14.51 o
   5  -3   7       57.31       55.05      5.86 o
  -6  -2   7       86.92       72.33     10.99 o
  -5  -2   7       29.95       29.42      3.80 o
  -4  -2   7       25.08       23.08      4.45 o
  -3  -2   7      480.69      520.31      9.88 o
  -2  -2   7        0.55        0.34      0.80 o
  -1  -2   7      244.39      277.89      7.32 o
   0  -2   7       24.38       27.48      1.70 o
   1  -2   7      213.13      231.70      4.99 o
   2  -2   7        1.40        0.92      0.85 o
   3  -2   7       52.92       49.42      3.72 o
   4  -2   7      430.89      443.70     12.66 o
   5  -2   7       29.66       32.14      4.83 o
  -6  -1   7        0.10       -4.61      3.80 o
  -5  -1   7       43.63       46.06      5.82 o
  -4  -1   7        0.03       -0.49      1.78 o
  -3  -1   7        4.49        3.88      0.97 o
  -2  -1   7      137.94      151.87      3.67 o
  -1  -1   7       11.18       20.49      2.39 o
   0  -1   7       11.26       15.51      1.19 o
   1  -1   7      162.05      162.25      3.52 o
   2  -1   7       18.84       19.34      1.79 o
   3  -1   7        4.02        1.25      1.13 o
   4  -1   7      205.99      200.79      7.14 o
   5  -1   7       50.73       50.06      5.29 o
  -5   0   7       17.76       11.02      5.03 o
  -4   0   7       82.63       80.26     10.26 o
  -3   0   7      142.10      152.91      6.94 o
  -2   0   7       19.78       15.61      2.83 o
  -1   0   7       16.72       16.58      1.08 o
   0   0   7       16.22       20.15      1.41 o
   1   0   7       17.23       17.21      1.41 o
   2   0   7      258.86      259.24      6.19 o
   3   0   7      363.57      342.81      8.92 o
   4   0   7      126.09      109.96      5.80 o
   5   0   7        0.86        2.42      1.62 o
  -6   1   7        0.52       -2.35      3.22 o
  -5   1   7       18.38       20.07      4.51 o
  -4   1   7        9.47        6.95      2.38 o
  -3   1   7      277.96      277.60     10.79 o
  -2   1   7      145.77      136.94      4.56 o
  -1   1   7       12.38       13.67      1.15 o
   0   1   7       12.23       16.97      1.51 o
   1   1   7      418.86      442.85      8.42 o
   2   1   7       12.18       12.05      1.53 o
   3   1   7      880.37      887.29     14.99 o
   4   1   7       17.37       16.32      2.62 o
   5   1   7        8.97        9.32      2.93 o
  -6   2   7       15.07       19.89      4.05 o
  -5   2   7       38.36       38.40      4.71 o
  -4   2   7      191.57      190.83      8.90 o
  -3   2   7        2.14        1.03      1.72 o
  -2   2   7       25.91       27.00      2.51 o
  -1   2   7      198.70      212.52      4.95 o
   0   2   7        7.18        8.13      1.21 o
   1   2   7      154.53      150.70      3.85 o
   2   2   7      574.55      560.78      9.88 o
   3   2   7       46.96       55.72      3.72 o
   4   2   7        1.15        3.79      1.54 o
   5   2   7       30.35       35.00      3.32 o
  -6   3   7        4.65        3.62      2.72 o
  -5   3   7        1.34        1.84      2.11 o
  -4   3   7        6.35        3.98      2.27 o
  -3   3   7       15.92       11.29      2.90 o
  -2   3   7       35.97       34.56      4.26 o
  -1   3   7       10.43       11.10      1.95 o
   0   3   7      102.59      101.19      2.87 o
   1   3   7      196.89      214.23      4.82 o
   2   3   7       51.31       48.33      3.09 o
   3   3   7       21.96       15.81      2.45 o
   4   3   7        1.82        3.95      1.66 o
   5   3   7       12.31        6.91      2.26 o
  -6   4   7        0.01        0.16      2.54 o
  -5   4   7        8.50        6.34      2.69 o
  -4   4   7        0.75        0.09      1.75 o
  -3   4   7       12.48       12.82      2.47 o
  -2   4   7       21.43       21.81      2.87 o
  -1   4   7        2.46        1.39      0.84 o
   0   4   7        9.57        9.16      1.14 o
   1   4   7      240.11      249.04      5.41 o
   2   4   7       23.64       31.24      3.70 o
   3   4   7        4.38        3.16      1.55 o
   4   4   7        3.79        2.76      1.70 o
   5   4   7       60.22       76.11      6.05 o
  -5   5   7       19.50       17.82      4.14 o
  -4   5   7      116.33      118.96      8.44 o
  -3   5   7       11.63       10.29      2.36 o
  -2   5   7      202.34      213.09      7.61 o
  -1   5   7       78.74       91.68      6.92 o
   0   5   7       38.10       33.98      2.97 o
   1   5   7     1257.22     1256.63     20.69 o
   2   5   7        8.79        6.35      1.75 o
   3   5   7        8.93        3.80      1.66 o
   4   5   7       67.31       93.85      6.31 o
  -5   6   7       49.02       39.93     17.82 o
  -4   6   7        1.37        5.05      2.76 o
  -3   6   7       30.27       29.83      3.62 o
  -2   6   7      330.11      330.86     10.23 o
  -1   6   7      378.38      387.38     11.23 o
   0   6   7       16.53       16.39      3.35 o
   1   6   7      251.89      260.52      6.44 o
   2   6   7       56.04       67.13      6.60 o
   3   6   7        0.31        2.43      1.74 o
   4   6   7        0.91        0.92      2.88 o
  -5   7   7       42.28       38.95      6.02 o
  -4   7   7       25.84       23.74      4.69 o
  -3   7   7       25.80       20.43      3.38 o
  -2   7   7      244.70      241.21      8.96 o
  -1   7   7       98.54      106.69      6.33 o
   0   7   7      183.23      209.07     10.00 o
   1   7   7       25.77       26.22      4.30 o
   2   7   7        0.21        2.34      1.73 o
   3   7   7       14.28       12.49      3.62 o
  -4   8   7       47.77       48.75      7.07 o
  -3   8   7       31.79       31.97      4.26 o
  -2   8   7       19.47       17.81      4.78 o
  -1   8   7       21.41       13.89      3.59 o
   0   8   7        2.84        3.08      2.92 o
   1   8   7      114.91      133.73      9.24 o
   2   8   7       21.77       27.75      4.14 o
   3   8   7      219.36      251.08     10.09 o
  -4   9   7       19.28       17.98      4.94 o
  -3   9   7        0.14        2.37      2.31 o
  -2   9   7       13.61       12.59      3.34 o
  -1   9   7       13.04       15.49      3.62 o
   0   9   7       83.52       88.65      7.82 o
   1   9   7        3.95        5.55      2.70 o
   2   9   7        1.85       -0.03      3.08 o
  -3  10   7        8.51        5.54      2.86 o
  -2  10   7        0.64       -0.14      2.19 o
  -1  10   7       35.39       36.98      5.54 o
   0  10   7        7.02        5.12      2.79 o
   1  10   7        0.93        7.12      4.22 o
  -2  11   7        0.30        0.29      2.87 o
  -1  11   7       46.62       53.71     10.15 o
   0  11   7        8.14        3.64      3.15 o
  -1 -14   8        1.30        2.87      3.93 o
   0 -14   8        8.10        3.27      3.29 o
   1 -14   8        0.70        2.24      3.16 o
   2 -14   8        1.11        0.94      2.94 o
  -2 -13   8       65.39       75.88      6.79 o
  -1 -13   8       55.46       62.76     10.60 o
   0 -13   8        2.74        3.01      2.97 o
   1 -13   8       12.82       20.56      4.76 o
   2 -13   8        0.06        0.73      2.81 o
   3 -13   8        0.07       -0.02      2.27 o
  -3 -12   8      160.42      180.75     10.05 o
  -2 -12   8        8.29       10.46      2.91 o
  -1 -12   8        4.28        4.77      4.22 o
   0 -12   8       38.66       46.23      6.00 o
   1 -12   8       27.17       36.34     11.12 o
   2 -12   8        6.50        6.48      2.34 o
   3 -12   8        0.05       -1.33      1.82 o
  -4 -11   8        0.44       -2.25      2.64 o
  -3 -11   8        0.51        2.53      2.41 o
  -2 -11   8       14.06       10.46      3.53 o
  -1 -11   8        0.26       -1.52      1.37 o
   0 -11   8        0.02        3.74      3.27 o
   1 -11   8       10.97       14.87      3.75 o
   2 -11   8        2.38        3.08      2.46 o
   3 -11   8        6.37        5.05      2.09 o
   4 -11   8       12.71        6.29      2.56 o
  -4 -10   8       11.96        8.60      3.32 o
  -3 -10   8       27.45       20.91      5.35 o
  -2 -10   8       62.99       70.03      5.81 o
  -1 -10   8        2.76        1.48      1.72 o
   0 -10   8       16.02       10.40      2.96 o
   1 -10   8       50.72       59.90      6.10 o
   2 -10   8       29.72       25.92      4.51 o
   3 -10   8        3.79        4.99      1.99 o
   4 -10   8       31.48       29.53      4.54 o
  -4  -9   8       82.71       94.77      7.19 o
  -3  -9   8        7.28        7.55      2.51 o
  -2  -9   8      215.29      220.96      8.60 o
  -1  -9   8       22.73       23.81      3.80 o
   0  -9   8       45.35       50.30      5.14 o
   1  -9   8        5.49        2.53      2.19 o
   2  -9   8        3.13        3.02      1.58 o
   3  -9   8      140.19      151.69     10.93 o
   4  -9   8        1.91        1.75      1.98 o
   5  -9   8        6.16        3.69      2.12 o
  -5  -8   8       85.09      100.79      9.92 o
  -4  -8   8       12.40       11.64      2.87 o
  -3  -8   8       16.30        9.96      2.52 o
  -2  -8   8       56.28       78.35      8.71 o
  -1  -8   8      114.93      117.89      5.01 o
   0  -8   8       15.42       18.41      2.74 o
   1  -8   8       47.56       45.90      4.05 o
   2  -8   8       44.15       48.24      8.63 o
   3  -8   8       59.02       57.72      4.42 o
   4  -8   8        0.04       -1.52      1.46 o
   5  -8   8       31.15       24.57      3.60 o
  -5  -7   8       93.86      101.59      7.16 o
  -4  -7   8       15.76       14.83      3.16 o
  -3  -7   8        6.85        8.84      2.96 o
  -2  -7   8      262.86      237.98      7.36 o
  -1  -7   8        0.03       -0.43      1.43 o
   0  -7   8        9.17       10.31      3.53 o
   1  -7   8        4.97        4.22      1.61 o
   2  -7   8       18.42       18.03      2.85 o
   3  -7   8       94.94      101.03      5.48 o
   4  -7   8       53.73       47.44      4.43 o
   5  -7   8       43.43       38.81      4.34 o
  -5  -6   8        1.63       -0.08      2.11 o
  -4  -6   8        0.17        1.68      1.82 o
  -3  -6   8      418.48      416.58     11.86 o
  -2  -6   8      149.31      146.52      6.02 o
  -1  -6   8        1.01        1.90      1.52 o
   0  -6   8       82.30       86.10      3.26 o
   1  -6   8      118.73      116.14      4.78 o
   2  -6   8      117.04      117.20      5.80 o
   3  -6   8       94.70       95.11      8.34 o
   4  -6   8      102.34      105.87      7.11 o
   5  -6   8      309.68      335.46     17.11 o
  -5  -5   8      112.60      126.57      7.05 o
  -4  -5   8       10.41        6.57      2.27 o
  -3  -5   8       19.81       30.94      3.41 o
  -2  -5   8      276.79      305.81      7.49 o
  -1  -5   8        0.35        0.32      1.08 o
   0  -5   8      692.62      683.51     11.10 o
   1  -5   8       27.73       28.24      2.75 o
   2  -5   8        0.79        0.93      1.19 o
   3  -5   8        1.04        0.66      1.58 o
   4  -5   8       38.17       41.03      4.77 o
   5  -5   8      101.51      102.30      9.59 o
  -6  -4   8       18.53       21.52      3.74 o
  -5  -4   8        2.16        2.25      2.28 o
  -4  -4   8       23.55       14.89      3.54 o
  -3  -4   8        0.35        2.44      1.78 o
  -2  -4   8       11.32        8.50      1.93 o
  -1  -4   8      405.26      420.70      8.80 o
   0  -4   8        0.42        2.03      0.96 o
   1  -4   8        0.10        0.89      0.89 o
   2  -4   8       31.44       31.66      3.01 o
   3  -4   8        5.13        2.40      1.75 o
   4  -4   8       14.40       16.76      3.07 o
   5  -4   8      208.41      221.81      9.54 o
  -6  -3   8        4.05        4.70      3.02 o
  -5  -3   8        7.77        6.58      3.13 o
  -4  -3   8      175.14      179.23     20.72 o
  -3  -3   8      280.07      274.80      9.94 o
  -2  -3   8      214.22      211.91      5.50 o
  -1  -3   8       45.16       51.35      2.81 o
   0  -3   8       80.95       77.37      2.93 o
   1  -3   8        4.44        4.79      1.15 o
   2  -3   8        1.76        1.76      1.21 o
   3  -3   8       74.02       79.28      5.30 o
   4  -3   8       71.91       74.51      5.06 o
   5  -3   8       78.32       78.72      5.74 o
  -6  -2   8        0.84       -2.74      3.48 o
  -5  -2   8       23.53       20.20      6.31 o
  -4  -2   8       26.05       40.60     10.81 o
  -3  -2   8       16.46       12.27      2.71 o
  -2  -2   8      115.28      127.71      3.81 o
  -1  -2   8      245.08      218.47      5.37 o
   0  -2   8       16.08       15.68      1.40 o
   1  -2   8       80.24       87.95      2.78 o
   2  -2   8      164.83      159.49      5.00 o
   3  -2   8       54.38       49.77      4.13 o
   4  -2   8      132.33      131.73      6.34 o
   5  -2   8       33.90       34.05      3.54 o
  -5  -1   8       77.43       63.98      9.60 o
  -4  -1   8       41.26       26.81      6.19 o
  -3  -1   8      290.29      285.46      9.90 o
  -2  -1   8       35.76       41.05      3.07 o
  -1  -1   8       53.73       50.34      2.35 o
   0  -1   8       61.65       69.28      2.24 o
   1  -1   8       13.29        8.23      1.17 o
   2  -1   8      178.83      173.13      4.78 o
   3  -1   8      413.99      395.06      9.95 o
   4  -1   8        5.01        2.27      1.65 o
   5  -1   8        1.60        2.68      1.69 o
  -5   0   8       18.18       15.56      5.64 o
  -4   0   8        2.47        4.47      2.84 o
  -3   0   8        9.59       13.93      3.09 o
  -2   0   8        2.75        3.31      1.39 o
  -1   0   8      280.81      267.84      6.07 o
   0   0   8       17.86       18.12      1.53 o
   1   0   8       97.01       92.86      2.91 o
   2   0   8        5.90        3.73      1.14 o
   3   0   8      109.86       98.06      5.39 o
   4   0   8       11.01        6.43      2.31 o
   5   0   8        0.97        1.13      1.64 o
  -6   1   8        6.60        5.57      5.73 o
  -5   1   8       20.17        8.82      2.96 o
  -4   1   8       32.05       30.34      9.52 o
  -3   1   8       88.27       85.46      6.36 o
  -2   1   8       10.43       11.82      2.89 o
  -1   1   8       54.27       45.70      2.49 o
   0   1   8        3.34        2.16      1.03 o
   1   1   8       60.15       66.71      3.07 o
   2   1   8      323.65      311.04      6.98 o
   3   1   8       16.74       16.77      2.41 o
   4   1   8        4.98        3.03      1.61 o
   5   1   8        0.40        0.48      1.56 o
  -6   2   8        0.00        0.68      2.70 o
  -5   2   8        5.84        5.43      2.76 o
  -4   2   8        0.69        3.26      1.89 o
  -3   2   8      134.22      128.21      7.36 o
  -2   2   8        3.26        2.63      3.87 o
  -1   2   8       78.39       74.80      2.87 o
   0   2   8       64.07       61.42      3.57 o
   1   2   8        0.06       -0.55      0.89 o
   2   2   8      378.18      374.60      8.63 o
   3   2   8       24.75       31.63      3.05 o
   4   2   8        4.60        4.26      1.79 o
   5   2   8       83.91      104.97      5.54 o
  -6   3   8       45.64       37.25      5.44 o
  -5   3   8        1.46        0.90      2.44 o
  -4   3   8       91.45       89.86      7.27 o
  -3   3   8      125.47      134.67     10.21 o
  -2   3   8      191.85      204.66      6.93 o
  -1   3   8      574.84      602.39     13.80 o
   0   3   8      337.67      351.17      6.60 o
   1   3   8       64.71       71.17      3.10 o
   2   3   8       71.44       76.73      4.20 o
   3   3   8       31.26       37.06      4.13 o
   4   3   8        4.84        4.54      2.27 o
  -5   4   8        0.09        0.66      2.28 o
  -4   4   8       65.84       64.28      6.63 o
  -3   4   8      276.75      269.90     18.82 o
  -2   4   8        0.13        1.15      1.61 o
  -1   4   8      304.56      310.10      9.47 o
   0   4   8       22.07       16.08      2.47 o
   1   4   8      192.91      180.37      4.73 o
   2   4   8       30.58       27.46      3.13 o
   3   4   8        1.04        2.52      1.63 o
   4   4   8        4.77        4.78      2.15 o
  -5   5   8       31.30       26.47      5.61 o
  -4   5   8       77.41       63.19      6.69 o
  -3   5   8      161.90      163.98     13.31 o
  -2   5   8        0.57        1.20      1.30 o
  -1   5   8        0.47       -1.43      1.15 o
   0   5   8       65.78       62.43      8.70 o
   1   5   8      282.45      264.59      6.46 o
   2   5   8      119.76      105.14      5.94 o
   3   5   8        3.83        7.59      2.57 o
   4   5   8      156.36      160.99      8.21 o
  -5   6   8        4.66        2.64      2.91 o
  -4   6   8      175.23      175.73     18.73 o
  -3   6   8       71.75       78.09      7.51 o
  -2   6   8       36.20       41.18      4.24 o
  -1   6   8        7.69        5.37      2.53 o
   0   6   8       37.34       31.98      4.71 o
   1   6   8        6.56        5.09      2.49 o
   2   6   8        6.42        3.80      1.80 o
   3   6   8        0.29       -0.47      1.56 o
  -4   7   8      221.48      231.82     12.36 o
  -3   7   8      160.06      140.68     17.04 o
  -2   7   8       57.46       60.31      5.23 o
  -1   7   8       46.99       45.96      5.72 o
   0   7   8       30.30       19.87     10.83 o
   1   7   8       19.90       20.66      5.85 o
   2   7   8        4.83        8.89      2.88 o
   3   7   8        0.05        1.77      2.55 o
  -4   8   8       41.85       46.19      6.94 o
  -3   8   8       32.82       42.13      6.70 o
  -2   8   8       23.38       13.58      3.02 o
  -1   8   8       23.43       26.46      4.40 o
   0   8   8       51.00       52.65      6.26 o
   1   8   8        2.94        3.03      2.37 o
   2   8   8        0.86        4.42      2.73 o
  -3   9   8        1.16        1.98      3.51 o
  -2   9   8       21.11       14.84      3.56 o
  -1   9   8       37.14       35.81      5.56 o
   0   9   8        0.46        2.32      2.03 o
   1   9   8       56.69       62.71      7.14 o
   2   9   8       23.37       11.44      5.96 o
  -2  10   8       25.09       25.00      5.14 o
  -1  10   8        1.07       -0.84      2.49 o
   0  10   8       20.54       15.81      4.16 o
   1  10   8        4.43       -1.39      3.67 o
  -1 -14   9        1.40       -0.03      3.67 o
   0 -14   9        0.13        3.00      3.80 o
   1 -14   9        0.00        1.16      3.01 o
  -2 -13   9        5.05        4.61      2.80 o
  -1 -13   9        3.74       -0.68      2.71 o
   0 -13   9        0.00        0.76      2.65 o
   1 -13   9        7.54        7.79      3.39 o
   2 -13   9        6.90        4.64      3.28 o
  -3 -12   9       13.62        7.99      3.54 o
  -2 -12   9       23.12       17.24      3.70 o
  -1 -12   9      157.43      170.24     15.85 o
   0 -12   9        2.17        0.32      2.55 o
   1 -12   9        2.39       -0.30      2.36 o
   2 -12   9        2.16        2.45      2.70 o
   3 -12   9        2.36        3.20      2.44 o
  -3 -11   9       21.18       21.55      5.00 o
  -2 -11   9       19.33       14.37      4.15 o
  -1 -11   9        9.09        6.75      3.67 o
   0 -11   9       13.22        8.84      3.04 o
   1 -11   9        0.45        0.39      2.35 o
   2 -11   9        1.21        0.83      2.15 o
   3 -11   9        0.52        1.38      2.10 o
   4 -11   9        4.25        4.60      2.39 o
  -4 -10   9       40.84       46.35      5.67 o
  -3 -10   9        8.87        7.97      3.02 o
  -2 -10   9        0.28        1.44      1.93 o
  -1 -10   9      160.41      155.22     16.22 o
   0 -10   9        0.03        2.84      2.24 o
   1 -10   9       69.37       79.76      6.88 o
   2 -10   9       11.84       10.35      3.15 o
   3 -10   9       16.03       15.39      2.95 o
   4 -10   9       22.37       18.13      3.31 o
  -4  -9   9        0.48        2.56      3.37 o
  -3  -9   9        0.18        3.19      2.09 o
  -2  -9   9       60.04       54.63      5.20 o
  -1  -9   9        3.16        1.87      2.38 o
   0  -9   9       39.85       39.79     11.03 o
   1  -9   9        7.48        5.51      2.40 o
   2  -9   9       35.58       35.78      4.29 o
   3  -9   9        0.09        0.56      2.15 o
   4  -9   9       59.30       58.15      7.33 o
  -5  -8   9       66.97       89.33      9.61 o
  -4  -8   9       79.40       90.04     14.41 o
  -3  -8   9        1.47        2.89      2.05 o
  -2  -8   9        0.15       -2.17      1.98 o
  -1  -8   9        4.42       12.00      6.19 o
   0  -8   9        0.06        0.18      1.24 o
   1  -8   9      507.48      518.63     13.35 o
   2  -8   9       89.88       87.44      9.61 o
   3  -8   9        4.63        3.48      2.04 o
   4  -8   9        0.08        1.82      1.95 o
  -5  -7   9        0.29        1.71      2.48 o
  -4  -7   9       13.48        7.89      2.68 o
  -3  -7   9        3.94        4.94      2.25 o
  -2  -7   9        1.76        4.99      2.16 o
  -1  -7   9        8.49        1.93      1.53 o
   0  -7   9      233.46      230.76      7.61 o
   1  -7   9       42.90       46.73      3.99 o
   2  -7   9        6.88        5.32      2.09 o
   3  -7   9        2.20        1.22      1.79 o
   4  -7   9       10.60        4.42      2.92 o
   5  -7   9       35.15       37.47      4.91 o
  -5  -6   9        0.04       -0.20      2.77 o
  -4  -6   9        5.90        5.11      2.22 o
  -3  -6   9      549.80      507.62     28.17 o
  -2  -6   9      438.32      429.07     11.79 o
  -1  -6   9      102.60      106.43      4.62 o
   0  -6   9        1.62        1.47      1.04 o
   1  -6   9       56.73       52.92      5.99 o
   2  -6   9        7.12        7.08      2.38 o
   3  -6   9        0.13        0.66      1.77 o
   4  -6   9        0.13        1.69      1.95 o
   5  -6   9        2.84        3.19      2.53 o
  -5  -5   9        0.21        3.68      2.44 o
  -4  -5   9       39.89       44.27      9.34 o
  -3  -5   9       38.85       20.91      5.22 o
  -2  -5   9      207.97      189.43      5.83 o
  -1  -5   9        2.14        5.00      1.46 o
   0  -5   9        5.24        3.34      1.57 o
   1  -5   9       22.37       16.65      3.03 o
   2  -5   9       25.15       25.69      3.30 o
   3  -5   9       34.95       26.17      3.59 o
   4  -5   9       22.03       26.94      6.51 o
   5  -5   9        1.22        0.80      2.05 o
  -5  -4   9        1.06        4.54      3.07 o
  -4  -4   9      103.03       80.61      9.47 o
  -3  -4   9       38.37       30.46      4.07 o
  -2  -4   9      129.19      119.28      4.38 o
  -1  -4   9      117.23      119.62      4.38 o
   0  -4   9      112.73      109.44      3.72 o
   1  -4   9        0.81       -0.17      0.88 o
   2  -4   9       39.05       41.80      4.04 o
   3  -4   9       47.43       50.13      7.75 o
   4  -4   9      120.96      122.43      7.64 o
   5  -4   9       45.50       47.79      5.15 o
  -4  -3   9       17.17        7.86      4.22 o
  -3  -3   9        0.45        0.86      1.73 o
  -2  -3   9       82.36       83.23      6.91 o
  -1  -3   9      245.67      232.96      6.07 o
   0  -3   9      373.32      368.74      6.44 o
   1  -3   9       12.51       14.02      1.55 o
   2  -3   9        9.61        8.84      1.97 o
   3  -3   9       44.88       55.71      4.28 o
   4  -3   9       59.66       43.99      4.28 o
   5  -3   9        0.43       -1.31      1.62 o
  -4  -2   9       88.07       88.37     10.12 o
  -3  -2   9       64.79       56.42      4.95 o
  -2  -2   9      211.41      206.26      8.31 o
  -1  -2   9      378.00      390.45      8.13 o
   0  -2   9        6.83        6.07      1.12 o
   1  -2   9       10.38       10.50      1.70 o
   2  -2   9      144.12      142.60      4.52 o
   3  -2   9      142.96      136.58      6.22 o
   4  -2   9       30.04       30.59      3.60 o
   5  -2   9        0.17        1.49      1.84 o
  -5  -1   9        9.73       15.17      5.86 o
  -4  -1   9        9.95        9.96      4.61 o
  -3  -1   9       36.86       31.09      6.06 o
  -2  -1   9       15.65       19.27      3.09 o
  -1  -1   9       16.65       18.02      1.44 o
   0  -1   9        1.23        2.54      0.94 o
   1  -1   9        5.75        4.87      1.11 o
   2  -1   9       45.64       42.98      3.01 o
   3  -1   9       16.15       11.81      2.11 o
   4  -1   9       10.97       16.01      2.93 o
   5  -1   9        4.42        4.73      2.12 o
  -5   0   9       28.77       22.58      6.73 o
  -4   0   9       20.00       15.56      5.48 o
  -3   0   9       71.56       76.49      6.37 o
  -2   0   9      480.39      500.64     16.01 o
  -1   0   9      307.75      308.02      8.87 o
   0   0   9      196.95      213.51      5.58 o
   1   0   9      245.55      244.32      4.94 o
   2   0   9      123.97      125.82      4.54 o
   3   0   9        0.05       -0.53      1.19 o
   4   0   9        3.06        1.73      1.54 o
   5   0   9        1.42        1.40      1.77 o
  -5   1   9       93.66      100.44     13.32 o
  -4   1   9        1.20        1.49      2.03 o
  -3   1   9        6.24        0.29      1.93 o
  -2   1   9      899.71      871.02     30.54 o
  -1   1   9       35.15       36.95      3.49 o
   0   1   9      231.66      230.73      5.11 o
   1   1   9       16.10        8.81      1.72 o
   2   1   9       63.41       61.09      3.97 o
   3   1   9       30.90       25.83      4.08 o
   4   1   9        1.73        2.35      1.76 o
   5   1   9        0.08       -1.38      1.60 o
  -5   2   9        0.30       -1.54      2.22 o
  -4   2   9       54.65       41.75      5.45 o
  -3   2   9      505.33      494.12     16.47 o
  -2   2   9      185.26      169.91      8.77 o
  -1   2   9       78.57       77.68      4.65 o
   0   2   9       43.12       44.73      3.59 o
   1   2   9       31.79       33.40      2.53 o
   2   2   9      445.42      421.98     10.66 o
   3   2   9        8.94        5.74      1.91 o
   4   2   9        0.03       -0.46      1.89 o
  -5   3   9       21.73       15.67      8.49 o
  -4   3   9       41.00       32.69      6.59 o
  -3   3   9      157.17      155.24      9.23 o
  -2   3   9       94.53       90.48     19.27 o
  -1   3   9      375.63      379.27     11.46 o
   0   3   9      108.64      129.20     10.62 o
   1   3   9       35.59       33.70      2.92 o
   2   3   9        2.29        4.35      1.87 o
   3   3   9       32.90       35.70      3.87 o
   4   3   9        0.47        2.05      2.08 o
  -5   4   9        6.84        9.92      3.33 o
  -4   4   9      126.18      135.98      9.56 o
  -3   4   9      289.28      267.06     12.26 o
  -2   4   9      259.08      254.03     12.71 o
  -1   4   9      193.21      196.55      7.62 o
   0   4   9      295.69      292.40     11.52 o
   1   4   9       41.83       48.10      4.46 o
   2   4   9        0.39        2.23      1.64 o
   3   4   9        4.90        5.69      2.88 o
   4   4   9        0.58        3.85      2.37 o
  -5   5   9       25.13       26.68      5.23 o
  -4   5   9      279.41      276.72     13.18 o
  -3   5   9       17.94       19.33      7.78 o
  -2   5   9      185.02      177.06      9.76 o
  -1   5   9       25.80       23.82      3.47 o
   0   5   9      143.83      136.80      8.43 o
   1   5   9        0.21        1.70      1.95 o
   2   5   9       52.05       59.62      5.17 o
   3   5   9        1.13        1.52      3.87 o
  -4   6   9      173.07      167.08     10.94 o
  -3   6   9       21.31       14.59      4.10 o
  -2   6   9        2.14        1.26      1.80 o
  -1   6   9      135.84      146.73     14.87 o
   0   6   9       18.85       19.89      8.05 o
   1   6   9        2.14       -0.74      1.82 o
   2   6   9       21.85       21.06      3.14 o
   3   6   9       14.91       11.93      4.66 o
  -4   7   9        6.72        8.22      3.78 o
  -3   7   9       14.78       12.44      4.14 o
  -2   7   9        0.00        3.33      3.06 o
  -1   7   9      101.25      102.88      8.04 o
   0   7   9        8.25       11.46      4.85 o
   1   7   9        1.86        1.91      3.30 o
   2   7   9        8.65        6.91      3.83 o
  -3   8   9       22.53       23.01      5.39 o
  -2   8   9       77.85       84.09      7.02 o
  -1   8   9       83.76       96.55      9.68 o
   0   8   9       31.31       30.98      5.41 o
   1   8   9        4.92        6.53      3.24 o
   2   8   9       15.81       17.51      4.60 o
  -3   9   9        0.41       -2.44      2.98 o
  -2   9   9      121.66      118.48      9.53 o
  -1   9   9        1.05        0.67      2.46 o
   0   9   9        2.42        5.90      3.42 o
   1   9   9       34.83       36.57      6.00 o
  -1 -13  10        0.59       -0.42      2.71 o
   0 -13  10       69.05       75.81     12.15 o
   1 -13  10        1.17       -0.63      2.86 o
   2 -13  10       32.35       33.86      6.25 o
  -2 -12  10        3.20        4.72      4.98 o
  -1 -12  10       22.94       18.72      6.60 o
   0 -12  10        8.82        6.41      3.96 o
   1 -12  10       20.57       23.82      4.77 o
   2 -12  10        0.75        1.01      2.69 o
   3 -12  10        5.26        6.55      4.56 o
  -3 -11  10       27.87       31.24      5.01 o
  -2 -11  10       15.52       13.25      7.20 o
  -1 -11  10       27.66       25.32      7.22 o
   0 -11  10       25.07       18.40      6.31 o
   1 -11  10        0.05        1.07      2.18 o
   2 -11  10      200.84      199.35     14.01 o
   3 -11  10       58.60       68.43      6.63 o
  -4 -10  10       30.17       20.67      4.16 o
  -3 -10  10       16.60       15.67      3.80 o
  -2 -10  10        0.59        2.68      3.95 o
  -1 -10  10        3.80        2.16      3.03 o
   0 -10  10        0.16       -0.29      2.84 o
   1 -10  10       12.15       10.93      3.19 o
   2 -10  10      116.73      123.19      9.43 o
   3 -10  10        5.75        5.25      2.59 o
   4 -10  10       20.61       11.14      3.52 o
  -4  -9  10        2.24        6.75      3.18 o
  -3  -9  10       10.65        6.48      3.20 o
  -2  -9  10      680.04      669.68     30.49 o
  -1  -9  10      311.24      314.09     18.20 o
   0  -9  10        6.58        4.48      3.51 o
   1  -9  10       36.05       28.46      4.37 o
   2  -9  10       37.80       39.10      4.62 o
   3  -9  10        1.84        2.98      2.48 o
   4  -9  10        9.87       10.64      3.30 o
  -4  -8  10        5.30        4.93      2.92 o
  -3  -8  10       10.41       12.30      3.88 o
  -2  -8  10       45.26       59.82     13.05 o
  -1  -8  10      288.04      292.29     12.61 o
   0  -8  10        0.54        1.10      1.87 o
   1  -8  10      121.53      125.77     17.98 o
   2  -8  10        0.51        0.84      1.67 o
   3  -8  10        0.33        3.10      2.20 o
   4  -8  10        8.75        7.32      2.87 o
  -5  -7  10        5.15        0.79      3.55 o
  -4  -7  10        2.59        9.59      2.84 o
  -3  -7  10       47.20       41.89      5.68 o
  -2  -7  10       21.47       17.85      3.15 o
  -1  -7  10        5.21        6.76      2.33 o
   0  -7  10      229.44      251.68     10.48 o
   1  -7  10      161.01      166.49      6.93 o
   2  -7  10        9.97        8.77      2.44 o
   3  -7  10       15.37       23.41      3.86 o
   4  -7  10        1.69        1.02      2.32 o
  -5  -6  10       15.60       13.51      3.40 o
  -4  -6  10        1.71        4.60      2.82 o
  -3  -6  10        1.09       -3.93      1.97 o
  -2  -6  10        1.94        2.29      2.80 o
  -1  -6  10      110.03      122.79      5.98 o
   0  -6  10      543.72      519.56     13.31 o
   1  -6  10      200.65      186.96     16.32 o
   2  -6  10        1.62        2.08      1.73 o
   3  -6  10        9.76       16.07      3.16 o
   4  -6  10       83.91       98.34      7.65 o
  -5  -5  10        4.14        4.10      2.95 o
  -4  -5  10       74.10       65.31      9.34 o
  -3  -5  10      148.55      129.23     11.60 o
  -2  -5  10       54.48       52.82      5.04 o
  -1  -5  10       53.66       55.35      3.57 o
   0  -5  10      885.96      878.38     16.33 o
   1  -5  10        7.38        4.76      1.52 o
   2  -5  10       10.57       14.55      2.70 o
   3  -5  10      152.96      151.47      7.67 o
   4  -5  10       26.26       22.78      4.76 o
   5  -5  10        2.48        2.18      2.76 o
  -4  -4  10       59.38       58.51      8.54 o
  -3  -4  10        7.23        8.62      2.65 o
  -2  -4  10      162.68      146.26      7.40 o
  -1  -4  10       38.46       42.38      3.07 o
   0  -4  10        0.26        0.01      1.29 o
   1  -4  10       19.15       21.82      3.12 o
   2  -4  10        9.65       10.61      2.41 o
   3  -4  10       72.45       67.30      4.88 o
   4  -4  10        3.09        1.07      1.74 o
   5  -4  10        0.51        0.76      2.01 o
  -4  -3  10       23.13       21.13      5.38 o
  -3  -3  10       44.63       44.61      7.59 o
  -2  -3  10        9.84       14.31      3.43 o
  -1  -3  10      503.25      515.60     12.18 o
   0  -3  10      135.59      138.34      5.16 o
   1  -3  10        1.69        1.35      0.88 o
   2  -3  10      153.57      153.35      8.35 o
   3  -3  10       87.72       91.60      5.50 o
   4  -3  10       15.40        9.82      2.63 o
   5  -3  10        1.17        1.07      2.03 o
  -4  -2  10      112.76      104.10     11.28 o
  -3  -2  10        0.05       -0.98      2.51 o
  -2  -2  10       96.31       99.58     13.39 o
  -1  -2  10     1101.84     1080.68     25.64 o
   0  -2  10       64.13       70.43      4.89 o
   1  -2  10      103.94       99.63      3.54 o
   2  -2  10       62.86       54.56      3.61 o
   3  -2  10        2.05        2.20      1.42 o
   4  -2  10       18.08       19.68      3.31 o
  -5  -1  10       13.38        2.13      4.35 o
  -4  -1  10        1.76        0.06      3.29 o
  -3  -1  10       40.39       31.67      6.64 o
  -2  -1  10     1140.44     1134.41     40.01 o
  -1  -1  10       24.63       20.06      3.24 o
   0  -1  10      215.36      213.44      5.37 o
   1  -1  10       15.66       16.65      1.72 o
   2  -1  10        0.00       -1.59      0.99 o
   3  -1  10      187.77      178.77      7.14 o
   4  -1  10        7.47        5.45      2.01 o
  -5   0  10       16.27       20.30      6.70 o
  -4   0  10       37.07       35.83      7.51 o
  -3   0  10       64.72       68.27      9.54 o
  -2   0  10       30.91       25.80      4.40 o
  -1   0  10       25.85       23.53      3.44 o
   0   0  10      831.56      872.48     20.35 o
   1   0  10      168.08      182.70      4.73 o
   2   0  10       16.79       15.53      2.21 o
   3   0  10        0.50        0.61      1.35 o
   4   0  10       21.60       24.38      3.25 o
  -5   1  10       45.12       51.13      9.89 o
  -4   1  10        0.89        1.27      2.34 o
  -3   1  10      233.37      202.65     10.18 o
  -2   1  10      177.16      184.62      9.65 o
  -1   1  10      162.14      131.95      8.57 o
   0   1  10      373.65      376.28     17.95 o
   1   1  10      390.83      360.85      8.37 o
   2   1  10       70.57       76.29      4.96 o
   3   1  10       21.24       23.50      3.66 o
   4   1  10        0.74        2.51      1.89 o
  -5   2  10        6.80       13.23      3.92 o
  -4   2  10       64.50       43.57     10.28 o
  -3   2  10      399.00      378.82     14.67 o
  -2   2  10        7.82        8.00      3.01 o
  -1   2  10      333.06      319.71     33.59 o
   0   2  10        7.29        3.61      1.56 o
   1   2  10      288.56      276.52      8.16 o
   2   2  10       92.58       91.92      6.14 o
   3   2  10       56.33       48.01      4.59 o
   4   2  10        0.06        3.38      2.24 o
  -5   3  10        7.00        2.12      3.43 o
  -4   3  10       44.45       38.50      7.72 o
  -3   3  10      385.21      378.58     15.02 o
  -2   3  10       20.12       17.84      3.99 o
  -1   3  10        4.97        2.66      2.20 o
   0   3  10      189.13      197.32      9.37 o
   1   3  10        2.67        5.11      2.15 o
   2   3  10        2.96       -0.05      1.37 o
   3   3  10        6.91        6.93      3.25 o
   4   3  10        4.49        2.80      2.47 o
  -5   4  10       21.37       20.55      4.89 o
  -4   4  10        0.00        3.76      2.67 o
  -3   4  10        0.25        1.05      2.19 o
  -2   4  10      123.64      121.72      9.21 o
  -1   4  10        0.54        0.00      3.50 o
   0   4  10       90.16       82.44      8.76 o
   1   4  10        8.45        8.09      2.98 o
   2   4  10       44.38       42.36      4.13 o
   3   4  10       17.12       21.86      3.96 o
  -4   5  10      132.63      147.50     17.35 o
  -3   5  10       13.79       11.39      5.36 o
  -2   5  10       12.73       12.74      4.16 o
  -1   5  10      238.13      240.60     16.41 o
   0   5  10       40.72       37.12      5.33 o
   1   5  10       29.57       34.09      5.29 o
   2   5  10        0.00       -0.55      2.68 o
   3   5  10        5.92        8.48      2.87 o
  -4   6  10       52.98       43.77      8.23 o
  -3   6  10        0.22       -3.99      2.54 o
  -2   6  10        5.50        2.99      4.22 o
  -1   6  10      139.07      129.35     10.86 o
   0   6  10       10.32        9.11      3.10 o
   1   6  10       21.21       17.69      4.27 o
   2   6  10      168.04      194.40     16.33 o
  -3   7  10        0.03        1.42      3.35 o
  -2   7  10        2.24        1.35      3.88 o
  -1   7  10        4.80        4.62      3.56 o
   0   7  10       16.40       20.60      4.50 o
   1   7  10       26.59       19.44      4.69 o
   2   7  10       18.64       23.09      6.09 o
  -3   8  10        0.06        1.85      3.17 o
  -2   8  10        0.95       -0.90      4.19 o
  -1   8  10       18.55       24.09      4.76 o
   0   8  10       24.76       25.09      5.04 o
   1   8  10        3.61        4.88      3.48 o
  -1 -13  11        0.70        4.64      4.45 o
   0 -13  11        1.86        3.00      4.09 o
   1 -13  11        0.24       -5.35      2.67 o
  -2 -12  11       10.86        7.72      4.49 o
  -1 -12  11      365.78      374.82     22.97 o
   0 -12  11       95.70      101.58     13.72 o
   1 -12  11        1.21       -0.10      3.06 o
   2 -12  11       90.50       96.61      9.23 o
  -3 -11  11       15.09        4.06      4.19 o
  -2 -11  11        0.24        1.27      4.57 o
  -1 -11  11       21.78       24.39      7.89 o
   0 -11  11      108.45      137.41     14.79 o
   1 -11  11       18.52       17.14      5.73 o
   2 -11  11      231.30      258.70     12.75 o
   3 -11  11        4.62        0.99      2.49 o
  -3 -10  11        0.02       -2.88      2.99 o
  -2 -10  11       12.32       20.18      5.14 o
  -1 -10  11       12.34       15.40      5.41 o
   0 -10  11        2.25        1.64      3.32 o
   1 -10  11      180.74      193.21     15.46 o
   2 -10  11      107.08      111.06      8.93 o
   3 -10  11        3.70        5.23      2.93 o
  -4  -9  11        0.16        3.88      3.63 o
  -3  -9  11       10.66        5.86      3.90 o
  -2  -9  11        9.62       19.02      4.49 o
  -1  -9  11       25.79       17.36      4.36 o
   0  -9  11       63.07       64.76     10.08 o
   1  -9  11      386.43      405.04     22.65 o
   2  -9  11       49.42       52.07      5.79 o
   3  -9  11       12.95       12.39      3.39 o
  -4  -8  11       11.00       10.10      6.01 o
  -3  -8  11      112.24      101.25     13.79 o
  -2  -8  11      157.17      170.50      9.85 o
  -1  -8  11        4.12        2.04      2.39 o
   0  -8  11       13.82        8.30      3.03 o
   1  -8  11      584.82      570.99     18.75 o
   2  -8  11        8.93        7.27      2.60 o
   3  -8  11        6.60        6.22      3.07 o
   4  -8  11       98.45      103.86     10.84 o
  -4  -7  11        4.20       12.75      4.48 o
  -3  -7  11       64.51       58.01     11.23 o
  -2  -7  11        2.41        2.48      3.19 o
  -1  -7  11      162.46      179.32      7.43 o
   0  -7  11      129.49      148.43      8.60 o
   1  -7  11       11.51        6.99      2.25 o
   2  -7  11       12.15       15.18      5.48 o
   3  -7  11       17.16       13.66      3.41 o
   4  -7  11       31.10       30.00      7.20 o
  -4  -6  11        1.93        1.42      3.42 o
  -3  -6  11       43.24       56.83      8.83 o
  -2  -6  11       27.91       41.37      7.54 o
  -1  -6  11        0.36        2.36      2.20 o
   0  -6  11      141.04      142.07      6.80 o
   1  -6  11       11.95        9.24      2.32 o
   2  -6  11       50.05       42.21      4.62 o
   3  -6  11       70.64       87.49      6.86 o
   4  -6  11       22.15       17.96      3.71 o
  -4  -5  11       28.57       13.50      4.80 o
  -3  -5  11       54.62       44.94      7.76 o
  -2  -5  11        0.29       -0.05      1.84 o
  -1  -5  11      357.82      352.56     14.61 o
   0  -5  11      449.07      434.88     12.18 o
   1  -5  11       14.71       13.48      2.55 o
   2  -5  11       12.32       17.75      3.08 o
   3  -5  11       36.63       30.02      4.22 o
   4  -5  11        3.89        4.15      2.24 o
  -4  -4  11        3.06       -0.16      2.67 o
  -3  -4  11       10.62        8.15      5.01 o
  -2  -4  11        3.53        2.78      2.45 o
  -1  -4  11      927.00      879.73     30.66 o
   0  -4  11       23.88       23.77      2.77 o
   1  -4  11      141.39      137.51      4.87 o
   2  -4  11       15.35       13.52      3.13 o
   3  -4  11       22.49       17.49      3.86 o
   4  -4  11       25.78       27.46      3.92 o
  -3  -3  11       16.66       17.34      6.99 o
  -2  -3  11       22.90       31.10      4.32 o
  -1  -3  11       10.80        9.74      3.48 o
   0  -3  11        0.13       -0.70      1.93 o
   1  -3  11      521.26      547.23      9.76 o
   2  -3  11      127.34      128.85      5.34 o
   3  -3  11        8.16        6.10      2.48 o
   4  -3  11        1.78        1.47      2.06 o
  -4  -2  11        9.26        7.44      4.96 o
  -3  -2  11       24.48       40.63      7.76 o
  -2  -2  11      206.25      192.79      8.83 o
  -1  -2  11       32.40       25.71      5.61 o
   0  -2  11       15.19       11.64      3.03 o
   1  -2  11      433.56      430.28     10.33 o
   2  -2  11      173.07      152.97      5.63 o
   3  -2  11       75.28       71.88      5.47 o
   4  -2  11       37.14       42.15      4.87 o
  -5  -1  11        9.06        4.00      5.22 o
  -4  -1  11       19.67       22.81      6.83 o
  -3  -1  11       94.46       89.44     10.86 o
  -2  -1  11      146.45      168.14     12.82 o
  -1  -1  11       68.66       64.51      9.99 o
   0  -1  11      159.11      132.38      7.83 o
   1  -1  11      169.31      155.86      6.93 o
   2  -1  11      225.04      216.83      6.69 o
   3  -1  11      146.06      153.12      6.57 o
   4  -1  11        5.58        4.14      2.11 o
  -5   0  11        4.74        6.02      5.06 o
  -4   0  11        2.55        0.39      3.74 o
  -3   0  11      176.29      126.10     12.63 o
  -2   0  11      340.52      301.72     18.24 o
  -1   0  11       16.21        7.22      3.45 o
   0   0  11       11.30       18.93      7.75 o
   1   0  11       61.16       53.80      4.64 o
   2   0  11       38.07       44.23      4.08 o
   3   0  11       10.38       15.07      3.65 o
   4   0  11       69.14       93.07      7.98 o
  -5   1  11        8.57        3.22      4.61 o
  -4   1  11       40.51       40.38      5.89 o
  -3   1  11       12.84       26.34      5.01 o
  -2   1  11        2.38        6.95      2.94 o
  -1   1  11      292.23      271.06     12.36 o
   0   1  11       21.15       15.85      3.28 o
   1   1  11        9.49        6.71      2.31 o
   2   1  11        1.96        3.13      1.82 o
   3   1  11       22.66       18.99      3.22 o
   4   1  11       20.98       21.11      5.35 o
  -5   2  11        5.17        3.78      3.59 o
  -4   2  11       11.80       15.68      4.23 o
  -3   2  11       45.62       38.96      5.77 o
  -2   2  11       14.31       18.26      4.25 o
  -1   2  11       13.52       11.48      3.64 o
   0   2  11      373.41      326.08     19.72 o
   1   2  11        0.01        2.37      1.60 o
   2   2  11        1.08       -0.79      1.86 o
   3   2  11        7.20       19.03      3.24 o
  -4   3  11       50.18       47.84      6.73 o
  -3   3  11        0.00        0.95      2.44 o
  -2   3  11        0.31        2.30      2.71 o
  -1   3  11        9.98        2.47      2.67 o
   0   3  11       16.65       12.73      5.09 o
   1   3  11       42.35       54.77      5.02 o
   2   3  11       47.47       68.43      5.38 o
   3   3  11      212.09      279.10      9.88 o
  -4   4  11       96.95      118.28     29.06 o
  -3   4  11       25.93       23.20      4.82 o
  -2   4  11        8.84        8.66      5.44 o
  -1   4  11       20.22       22.29      6.51 o
   0   4  11        1.20        3.45      2.41 o
   1   4  11        0.28        2.17      2.59 o
   2   4  11        0.03       -3.50      1.75 o
   3   4  11        8.09        6.21      2.63 o
  -4   5  11        0.53        2.47      3.37 o
  -3   5  11       21.28       13.88      6.89 o
  -2   5  11        0.81       -0.60      2.62 o
  -1   5  11        1.98        0.48      3.45 o
   0   5  11       24.98       19.42     10.78 o
   1   5  11       33.18       29.14      7.18 o
   2   5  11        3.00        2.78      3.07 o
  -3   6  11       30.44       28.56      6.17 o
  -2   6  11       38.75       33.75      6.39 o
  -1   6  11        0.89        4.00      4.57 o
   0   6  11        2.73        1.82      2.59 o
   1   6  11        7.84        8.14      3.59 o
   2   6  11       39.71       53.65      7.39 o
  -2   7  11       87.67       67.95     11.76 o
  -1   7  11        5.50        8.28      5.93 o
   0   7  11        1.22       -0.23      2.50 o
   1   7  11       34.83       40.59      6.60 o
  -1 -12  12       40.46       40.21     10.15 o
   0 -12  12       61.43       55.41     10.37 o
   1 -12  12       17.19       21.55      7.60 o
  -2 -11  12       52.41       27.78     10.86 o
  -1 -11  12      132.42      161.96     16.66 o
   0 -11  12        7.59       14.27      5.90 o
   1 -11  12       53.05       48.62      9.96 o
   2 -11  12      139.53      153.68     16.69 o
  -3 -10  12        3.56        8.12      4.56 o
  -2 -10  12       13.66       14.24      4.72 o
  -1 -10  12        0.17        4.70      4.80 o
   0 -10  12       55.64       40.59      9.09 o
   1 -10  12      139.94      133.60      9.89 o
   2 -10  12        5.18        0.68      4.12 o
   3 -10  12        2.35        0.87      2.80 o
  -3  -9  12        3.35        3.44      3.52 o
  -2  -9  12       62.81       73.50      8.24 o
  -1  -9  12        4.57        8.25      4.83 o
   0  -9  12        3.48        6.51      4.00 o
   1  -9  12        7.04       -0.29      2.17 o
   2  -9  12        0.32       -0.33      2.33 o
   3  -9  12       20.54       13.47      3.71 o
  -4  -8  12        0.89        5.89      3.86 o
  -3  -8  12        0.20        1.88      4.12 o
  -2  -8  12        3.50        5.43      3.75 o
  -1  -8  12        0.51        1.67      3.48 o
   0  -8  12      289.67      257.27     18.17 o
   1  -8  12       40.96       35.02      5.54 o
   2  -8  12        0.90        3.47      2.80 o
   3  -8  12        0.05        0.79      2.36 o
  -4  -7  12       13.00       22.01      5.02 o
  -3  -7  12        2.20        2.54      2.87 o
  -2  -7  12       24.65       21.42      5.64 o
  -1  -7  12       18.98       16.85      7.75 o
   0  -7  12      289.83      284.26     12.22 o
   1  -7  12       40.15       36.40      5.39 o
   2  -7  12       32.15       32.62      5.49 o
   3  -7  12       82.26       95.44      7.43 o
  -4  -6  12        0.36        1.13      3.58 o
  -3  -6  12        2.89        1.29      3.00 o
  -2  -6  12        0.68       -1.74      2.32 o
  -1  -6  12        0.02       -0.26      1.82 o
   0  -6  12       31.51       35.08      5.18 o
   1  -6  12        1.46       -1.40      3.24 o
   2  -6  12      104.86      114.35      6.26 o
   3  -6  12       56.18       64.59      6.28 o
   4  -6  12        4.47        8.30      2.66 o
  -4  -5  12        1.11       -4.38      2.19 o
  -3  -5  12        5.99        2.13      3.03 o
  -2  -5  12       18.01       21.08      3.88 o
  -1  -5  12       91.31       95.69      7.32 o
   0  -5  12        0.57        1.39      2.51 o
   1  -5  12        7.66       10.24      3.17 o
   2  -5  12      260.53      250.11      7.46 o
   3  -5  12       25.09       18.84      4.15 o
   4  -5  12       32.00       28.98      4.12 o
  -3  -4  12       23.67       18.04      3.66 o
  -2  -4  12       84.16       86.42     12.52 o
  -1  -4  12        1.15        0.59      3.71 o
   0  -4  12       26.54       29.28      4.54 o
   1  -4  12        5.19        1.03      1.88 o
   2  -4  12      206.62      206.42      6.70 o
   3  -4  12       80.64       73.91      5.02 o
   4  -4  12       67.28       76.59      8.30 o
  -3  -3  12        0.36       -0.58      2.87 o
  -2  -3  12      217.55      182.22      9.01 o
  -1  -3  12       99.91       88.83      7.08 o
   0  -3  12       22.81       21.70      4.01 o
   1  -3  12      106.32      113.43      8.54 o
   2  -3  12        0.52        1.14      1.57 o
   3  -3  12       45.27       47.07      4.35 o
   4  -3  12       21.16       20.22      3.25 o
  -4  -2  12       42.46       48.23      9.25 o
  -3  -2  12        5.06        5.48      4.03 o
  -2  -2  12        9.52       15.14      5.28 o
  -1  -2  12       13.71       13.52      3.19 o
   0  -2  12      340.60      343.41     24.89 o
   1  -2  12      109.87      138.26     12.90 o
   2  -2  12        3.66        2.88      1.73 o
   3  -2  12        4.46        0.94      1.75 o
   4  -2  12        1.91        0.81      1.95 o
  -4  -1  12        0.08       -2.03      3.35 o
  -3  -1  12       77.44       65.08     10.25 o
  -2  -1  12        2.23        5.06      4.09 o
  -1  -1  12       34.21       31.76      4.53 o
   0  -1  12      154.17      160.44      9.19 o
   1  -1  12      194.43      182.47     10.12 o
   2  -1  12       22.74       26.79      3.12 o
   3  -1  12       13.85        9.33      2.40 o
  -4   0  12        4.06        9.99      5.28 o
  -3   0  12        5.40       12.31      5.22 o
  -2   0  12       47.95       59.96      9.96 o
  -1   0  12        0.86        3.09      3.19 o
   0   0  12        5.06        3.95      2.53 o
   1   0  12       31.26       43.96     12.16 o
   2   0  12       16.33       17.32      3.00 o
   3   0  12       29.71       40.25      4.65 o
  -4   1  12       27.67       16.56      6.35 o
  -3   1  12       13.39        2.89      5.28 o
  -2   1  12       68.30       64.10     12.77 o
  -1   1  12       41.84       28.09      7.12 o
   0   1  12       51.09       32.64      7.54 o
   1   1  12        8.76        5.12      2.64 o
   2   1  12        0.04        0.06      1.87 o
   3   1  12       50.16       59.05      5.39 o
  -4   2  12       50.43       56.21      8.26 o
  -3   2  12        0.38        1.37      2.91 o
  -2   2  12        0.20        0.12      2.31 o
  -1   2  12        2.24        1.05      3.29 o
   0   2  12       19.77       11.63      4.54 o
   1   2  12        7.24        3.76      2.30 o
   2   2  12       13.19        6.70      2.73 o
   3   2  12        7.21        8.60      2.95 o
  -4   3  12        2.23        6.75      3.64 o
  -3   3  12        7.36        7.29      3.62 o
  -2   3  12       21.93       27.62      5.60 o
  -1   3  12       37.40       32.67      8.34 o
   0   3  12       44.86       47.39      9.57 o
   1   3  12        0.11        0.47      2.38 o
   2   3  12        0.59        0.86      2.32 o
  -3   4  12        7.40       10.41      4.17 o
  -2   4  12        1.95       -0.34      3.40 o
  -1   4  12       59.87       64.47     11.73 o
   0   4  12       13.85       14.43      6.73 o
   1   4  12        6.04        5.31      3.32 o
   2   4  12      104.33      145.99     11.13 o
  -3   5  12       37.55       26.55      5.98 o
  -2   5  12        0.13       -1.49      3.01 o
  -1   5  12        0.62        1.68      5.25 o
   0   5  12       35.46       26.00      7.99 o
   1   5  12       62.12       66.75      7.96 o
  -2   6  12        0.29        0.06      3.61 o
  -1   6  12        7.57        0.45      4.28 o
   0   6  12       12.61       11.21      6.06 o
  -1 -11  13        5.73       -1.10      4.16 o
   0 -11  13        0.87        1.93      5.28 o
   1 -11  13       81.64       69.82     12.15 o
  -2 -10  13        6.28        1.42      3.65 o
  -1 -10  13       27.72       39.47      9.96 o
   0 -10  13       60.43       82.61     12.69 o
   1 -10  13       25.26       14.44      4.61 o
   2 -10  13        7.98        2.77      4.64 o
  -3  -9  13       40.30       47.81     10.57 o
  -2  -9  13        0.46        1.44      3.34 o
  -1  -9  13        0.01       -0.39      3.67 o
   0  -9  13        0.18       -1.39      3.77 o
   1  -9  13        3.54        1.77      3.17 o
   2  -9  13        0.78        1.72      3.22 o
  -3  -8  13        0.01       -1.74      3.10 o
  -2  -8  13       26.72       34.17      5.88 o
  -1  -8  13        0.02       -0.77      2.74 o
   0  -8  13       15.25       20.08      4.34 o
   1  -8  13        4.81        2.16      2.83 o
   2  -8  13       17.99       15.25      5.49 o
   3  -8  13       68.11       83.84     11.29 o
  -3  -7  13        7.27       14.98      5.61 o
  -2  -7  13       10.49       10.08      4.48 o
  -1  -7  13       44.31       47.97      6.01 o
   0  -7  13       51.52       52.11      6.52 o
   1  -7  13        2.54        1.38      2.85 o
   2  -7  13       17.35       17.47      4.69 o
   3  -7  13       67.25       62.23     16.19 o
  -4  -6  13      219.15      276.27     18.40 o
  -3  -6  13        0.46        4.03      3.80 o
  -2  -6  13        0.77        1.13      3.38 o
  -1  -6  13       74.63       54.66      6.30 o
   0  -6  13        2.06        2.78      2.33 o
   1  -6  13       27.64       24.89      4.90 o
   2  -6  13      131.09      126.56     20.36 o
   3  -6  13       30.73       28.89      3.60 o
  -3  -5  13       35.12       34.76      7.22 o
  -2  -5  13       31.29       42.18      9.84 o
  -1  -5  13        0.00        1.97      2.24 o
   0  -5  13       12.40       13.55      6.88 o
   1  -5  13      212.59      205.91     10.99 o
   2  -5  13      194.49      187.23     12.03 o
   3  -5  13        4.48        5.69      2.24 o
  -3  -4  13       21.71       19.49      6.09 o
  -2  -4  13      151.61      157.85      9.14 o
  -1  -4  13        0.95       -0.33      2.11 o
   0  -4  13       59.67       65.06      6.88 o
   1  -4  13      188.28      185.35     10.77 o
   2  -4  13       17.89       12.93      4.28 o
   3  -4  13       33.62       40.50      4.07 o
  -3  -3  13        6.81        2.51      3.87 o
  -2  -3  13       24.52       17.79      3.85 o
  -1  -3  13       66.70       72.24      6.90 o
   0  -3  13        1.73       -1.14      3.75 o
   1  -3  13        5.87        4.51      2.81 o
   2  -3  13       62.22       58.45     10.00 o
   3  -3  13        1.80        3.58      2.30 o
  -4  -2  13        5.56       -0.52      4.12 o
  -3  -2  13      125.70      145.40     14.34 o
  -2  -2  13        8.37       10.18      5.12 o
  -1  -2  13       22.63       18.95      6.77 o
   0  -2  13       82.77       89.84     10.91 o
   1  -2  13       31.30       24.13      6.86 o
   2  -2  13        4.22        5.50      2.57 o
   3  -2  13        1.99        4.93      2.25 o
  -4  -1  13      101.23      101.13     13.08 o
  -3  -1  13       62.01       60.54     10.21 o
  -2  -1  13        0.40        1.45      3.51 o
  -1  -1  13       20.57       28.77      7.54 o
   0  -1  13        1.05       -0.38      2.01 o
   1  -1  13       40.83       30.23      5.33 o
   2  -1  13        0.14       -1.49      2.25 o
   3  -1  13        0.67        2.19      2.08 o
  -4   0  13        1.20       -5.73      2.87 o
  -3   0  13        0.13       -3.16      2.45 o
  -2   0  13        0.69        1.16      2.71 o
  -1   0  13       15.61       15.50      5.67 o
   0   0  13       14.09        5.38      3.96 o
   1   0  13       17.52       12.84      5.19 o
   2   0  13       13.48       14.62      3.27 o
   3   0  13       17.68       13.19      4.82 o
  -4   1  13       23.74       21.94      7.18 o
  -3   1  13       88.89      105.87     13.76 o
  -2   1  13        6.88        7.41      5.06 o
  -1   1  13        0.13       -1.32      2.84 o
   0   1  13        6.60        2.35      4.12 o
   1   1  13       21.83       33.82      5.38 o
   2   1  13        0.78        0.93      2.26 o
  -3   2  13        9.81        7.01      3.92 o
  -2   2  13       95.29      139.45     11.39 o
  -1   2  13        0.90       -1.55      3.09 o
   0   2  13       19.87       27.64      7.96 o
   1   2  13       30.83        9.44      5.93 o
   2   2  13       69.25       81.11      6.85 o
  -3   3  13       16.63       18.92      7.70 o
  -2   3  13        3.17        0.72      2.82 o
  -1   3  13        8.40        8.28      5.15 o
   0   3  13        0.70        0.32      4.28 o
   1   3  13        5.60       -1.19      4.16 o
  -3   4  13        0.14       -0.62      3.12 o
  -2   4  13        2.29       -0.80      2.99 o
  -1   4  13       34.79       26.00      8.47 o
   0   4  13       29.37       36.99      9.76 o
   1   4  13        3.59        0.55      4.90 o
  -2   5  13       34.16       42.98     10.28 o
  -1   5  13       17.50       13.92      7.12 o
   0   5  13        0.36       -0.81      4.32 o
  -1 -10  14        0.01        1.48      4.48 o
   0 -10  14        4.58       10.54      6.15 o
   1 -10  14       27.56       28.67      5.89 o
  -2  -9  14        5.58        2.40      4.64 o
  -1  -9  14        6.24       11.53      6.09 o
   0  -9  14        1.41        0.45      4.99 o
   1  -9  14        2.18       -4.19      2.72 o
  -2  -8  14        0.22       -0.76      3.32 o
  -1  -8  14       93.50      127.61     14.50 o
   0  -8  14        0.79        0.78      2.93 o
   1  -8  14        1.76        1.94      3.33 o
   2  -8  14       80.98       83.21      9.36 o
  -3  -7  14        2.09        1.39      4.35 o
  -2  -7  14       74.54      115.73     13.43 o
  -1  -7  14      155.18      146.64     10.01 o
   0  -7  14       13.05        8.89      4.54 o
   1  -7  14       26.77       20.80      4.94 o
   2  -7  14       64.22       73.76      8.87 o
  -3  -6  14        4.38        3.03      4.41 o
  -2  -6  14        4.13        0.42      3.16 o
  -1  -6  14       86.18       95.83      8.41 o
   0  -6  14       24.00       22.84      4.73 o
   1  -6  14        3.27        1.11      2.98 o
   2  -6  14       16.66       11.74      4.45 o
  -3  -5  14       46.41       59.02      9.47 o
  -2  -5  14      165.51      184.64     17.64 o
  -1  -5  14        8.23        7.77      3.38 o
   0  -5  14        0.44        1.61      2.53 o
   1  -5  14      108.96       95.49      9.01 o
   2  -5  14        0.10        2.03      3.45 o
  -2  -4  14       19.35       10.54      3.32 o
  -1  -4  14        0.25        2.50      2.29 o
   0  -4  14       67.86       85.22      8.39 o
   1  -4  14       36.43       42.21     17.80 o
   2  -4  14       25.35       18.05      4.95 o
  -3  -3  14       25.34       11.50      5.80 o
  -2  -3  14        0.06       -1.32      3.25 o
  -1  -3  14        7.57        6.69      3.74 o
   0  -3  14       17.90       24.69      5.40 o
   1  -3  14        5.46        4.74      4.66 o
   2  -3  14       10.48        8.64      4.78 o
  -3  -2  14       27.24       26.29      7.15 o
  -2  -2  14       39.41       40.82      8.80 o
  -1  -2  14       47.65       49.39      9.60 o
   0  -2  14        2.40        5.56      3.09 o
   1  -2  14        7.96        5.87      4.78 o
   2  -2  14       17.31        9.42      7.73 o
  -3  -1  14        1.89        0.29      3.42 o
  -2  -1  14       49.18       60.47     10.63 o
  -1  -1  14       50.21       76.13     11.79 o
   0  -1  14        2.39        2.12      2.93 o
   1  -1  14       27.36       38.32      5.97 o
   2  -1  14        1.50        3.71      6.36 o
  -3   0  14        2.54        2.93      4.45 o
  -2   0  14        3.36       13.18      6.06 o
  -1   0  14        0.15        0.90      4.19 o
   0   0  14       25.02       21.10      6.96 o
   1   0  14       24.27       24.53      7.35 o
   2   0  14       14.56       19.69      5.02 o
  -3   1  14        6.48        2.03      4.19 o
  -2   1  14        1.08        4.96      4.96 o
  -1   1  14        0.83        3.61      4.00 o
   0   1  14       31.69       18.69      7.06 o
   1   1  14        4.40        5.48      5.28 o
  -2   2  14        0.29       -4.25      3.42 o
  -1   2  14       11.53       14.14      6.15 o
   0   2  14        0.04        1.71      4.51 o
   1   2  14       22.93       36.34      9.44 o
  -2   3  14        0.05        2.55      4.57 o
  -1   3  14        7.50        7.47      5.06 o
   0   3  14        0.80       -3.29      4.03 o
  -1  -8  15       74.25       85.15     12.76 o
   0  -8  15        0.68       -3.20      2.74 o
  -2  -7  15       59.11       60.12     10.79 o
  -1  -7  15        0.10        2.09      5.48 o
   0  -7  15        7.35        3.70      3.49 o
   1  -7  15       94.91      112.26     21.91 o
  -2  -6  15       35.11       72.46     11.50 o
  -1  -6  15        1.42        0.21      2.95 o
   0  -6  15        1.49        5.47      3.56 o
   1  -6  15       23.44       18.26      4.90 o
  -2  -5  15        9.36        9.96      3.55 o
  -1  -5  15        0.61        6.07      3.14 o
   0  -5  15       28.84       28.92      5.73 o
   1  -5  15        4.25        1.27      3.90 o
  -2  -4  15        4.42        4.70      5.03 o
  -1  -4  15       47.72       51.69     11.73 o
   0  -4  15        2.61        5.50      4.33 o
   1  -4  15        3.28        6.17      5.28 o
  -2  -3  15        3.04       -1.32      4.06 o
  -1  -3  15        6.47        4.38      4.77 o
   0  -3  15        5.53       10.70      3.70 o
   1  -3  15       19.06       16.84      4.90 o
  -2  -2  15       19.87       28.87      8.09 o
  -1  -2  15       25.72       33.73      8.96 o
   0  -2  15        1.52        2.63      2.93 o
   1  -2  15        6.46        8.08      4.08 o
  -2  -1  15        0.06       -2.19      3.77 o
  -1  -1  15       57.53       66.30     11.66 o
   0  -1  15        6.27        8.22      5.61 o
   1  -1  15       21.78       18.86      5.17 o
  -2   0  15       36.23       33.09      9.09 o
  -1   0  15       12.98       13.43      6.41 o
   0   0  15        1.14        5.38      5.41 o
  -1   1  15        0.03       -0.39      3.67 o
   0   1  15       24.11       46.68     10.57 o
 
